# Supplementary material for: Selective targeting of HIV-infected clones by cognate peptide stimulation and antiproliferative drugs
Source: J Clin Invest. 2025 Oct 21;135(24):e197266. doi: 10.1172/JCI197266 (PMC12700542; doi:10.1172/JCI197266)
Supplement: Supplemental table 1 [file jci-135-197266-s176.xlsx]

## Sheet: Sheet1
	Primers and probes used for specific and total virus quantification
	Assay	Primer Name	PCR Reaction	Primer Type	Sequence (5’- 3’)	Coordinates on HXB2	Reference
	Chr7.d11sc competition assay	U5PBS_delvar_Fw	Digital PCR	Forward	CTAGAGATCCCTCAGACCCTTT	588-609	Dragoni at al. (PMID: 37698927)
		U5PBS_delvar_Rev	Digital PCR	Reverse	ATTYGGCGTACTCACCAGTC	739-758
		delvar_PSP	Digital PCR	Probe	5HEX/CGAACAGGG/ZEN/ACTTGAAAACCAGAGGAGC/3IABkFQ	643-681
		U5PBS_probe	Digital PCR	Probe	5FAM/AAAGGGAAA/ZEN/CCAGAGGAGCTCTCTCGACAC/3IABkFQ	663-692
	ZNF721i Quantification	721_IS_Fw	Digital PCR	Forward	TGTACTTTCCAAGATACCAGAA		Dragoni at al. (PMID: 37698927)
		721_IS_Rev	Digital PCR	Reverse	GTAGCCTTGTGTGTGGTAGA	52-71
		721_IS_Probe	Digital PCR	Probe	5FAM/AGTATCTCT/ZEN/ATAGATACTGGAAGGGCT/3IABkFQ
	ZNF470i Quantification	470_IS_Fw	Digital PCR	Forward	5HEX/CTTATTTAT/ZEN/TAATTGGAAGGGCTAATTTACTC/3IABkFQ		Dragoni at al. (PMID: 37698927)
		470_IS_Rev	Digital PCR	Reverse	ATAACTTATCTGGGCTTTCCT	52-71
		470_IS_Probe	Digital PCR	Probe	GTAGCCTTGTGTGTGGTAGA
