# Supplementary material for: Selective targeting of HIV-infected clones by cognate peptide stimulation and antiproliferative drugs
Source: J Clin Invest. 2025 Oct 21;135(24):e197266. doi: 10.1172/JCI197266 (PMC12700542; doi:10.1172/JCI197266)
Supplement: Supporting data values [file jci-135-197266-s177.xlsx]

## Sheet: 1B
Replicate well	DMSO DMSO	Gag DMSO	DMSO carboplatin	Gag Carboplatin	DMSO Carboplatin + Paclitaxel	Gag Carboplatin + Paclitaxel
1	346.1	9847.6	643.8	14837.7	841.5	508.6
2	540.1	9718.9	499.3	14508.3	860.9	600.8
3	614.1	16892.4	781.4	18418.2	835.6	424
Values indicate copies of U5-PBS DNA per million cells

## Sheet: 1C
Replicate well	DMSO DMSO	Gag DMSO	DMSO carboplatin	Gag Carboplatin	DMSO Carboplatin + Paclitaxel	Gag Carboplatin + Paclitaxel
1	0.7	19.7	1.3	29.7	1.7	1
2	1.1	19.4	1	29	1.7	1.2
3	1.2	33.8	1.6	36.8	1.7	0.8
Values indicate fold increase from the average U5-PBS DNA copies from the DMSO DMSO condition

## Sheet: 1D
Replicate well	Gag DMSO	Gag Carboplatin	Gag Carboplatin + Paclitaxel
1	152.6	301.1	290.3
2	144.9	140.4	275.8
3	184.9	103.7	246
Values indicate copies of ZNF470i DNA per million cells

## Sheet: 1E
Replicate well	DMSO DMSO	Gag DMSO	DMSO Paclitaxel	Gag Paclitaxel
1	258.1	36307.3	623.1	501.8
2	213.8	27709.1	703.2	715.8
3	369.2	30070.3	646.5	585.3
Values indicate copies of U5-PBS DNA per million cells

## Sheet: 1F
Replicate well	DMSO DMSO	Gag DMSO	DMSO Paclitaxel	Gag Paclitaxel
1	0.9	129.5	2.2	1.8
2	0.8	98.8	2.5	2.6
3	1.3	107.3	2.3	2.1
Values indicate fold increase from the average U5-PBS DNA copies from the DMSO DMSO condition

## Sheet: 1G
Replicate well	DMSO DMSO	Gag DMSO	DMSO MMF	Gag MMF
1	72.9	4903.8	141.1	91
2	100.7	5944	124.4	90.5
3	96.3	5075.2	126.2	82.5
Values indicate copies of U5-PBS DNA per million cells

## Sheet: 1H
Replicate well	DMSO DMSO	Gag DMSO	DMSO MMF	Gag MMF
1	1	70.1	2	1.3
2	1.4	85	1.8	1.3
3	1.4	72.6	1.8	1.2
Values indicate fold increase from the average U5-PBS DNA copies from the DMSO DMSO condition

## Sheet: 3C
sample	cluster	cell count in cluster	total cell count	percentage	non Proliferating/activated cells	Chi square test
CD4+ T cells	Naive	1346	4473	30.0917	4306
CD4+ T cells	Th1	1428		31.9249
CD4+ T cells	Th2	909		20.3219
CD4+ T cells	Treg	496		11.0888
CD4+ T cells	Proliferating/Activated	167		3.73351	167
CD4+ T cells	Cytolytic	127		2.83926
DMSO DMSO	Naive	1621	4653	34.8377	4245	<0.00001
DMSO DMSO	Th1	1246		26.7784
DMSO DMSO	Th2	848		18.2248
DMSO DMSO	Treg	443		9.52074
DMSO DMSO	Proliferating/Activated	408		8.76854	408
DMSO Paclitaxel	Cytolytic	87		1.86976
DMSO Paclitaxel	Naive	2865	9089	31.5216	8974
DMSO Paclitaxel	Th1	3284		36.1316
DMSO Paclitaxel	Th2	2067		22.7418
DMSO Paclitaxel	Treg	581		6.39234
DMSO Paclitaxel	Proliferating/Activated	115		1.26527	115
DMSO Paclitaxel	Cytolytic	177		1.94741
Gag DMSO	Naive	1986	5155	38.5257	4934
Gag DMSO	Th1	1584		30.7274
Gag DMSO	Th2	908		17.614
Gag DMSO	Treg	352		6.82832
Gag DMSO	Proliferating/Activated	221		4.2871	221
Gag DMSO	Cytolytic	104		2.01746
Gag Paclitaxel	Naive	4361	11761	37.0802	11544	<0.00001
Gag Paclitaxel	Th1	4249		36.1279
Gag Paclitaxel	Th2	2003		17.0309
Gag Paclitaxel	Treg	678		5.76482
Gag Paclitaxel	Proliferating/Activated	217		1.84508	217
Gag Paclitaxel	Cytolytic	253		2.15118

## Sheet: 4A and B
	Summary of Clonotype characteristics
Clonotype ID	CDR3 beta	CDR3 alpha	DMSO, DMSO	DMSO, Tax	Pep, Tax	pep, DMSO	"CD4"	TCRb 1			TRCa 1		TCRa 2		Gag peptide reactivity	proportion_s1_lod	proportion_s4_lod	Fold increase in proportion	Chi square p value
			Sample 1	Sample 2	Sample 3	Sample 4	Sample 5	TRBV	TRBD	TRBJ	TRAV	TRAJ	TRAV	TRAJ
CT08	TRB:CAISDRQKQETQYF	TRA:CAMSASGGSNYKLTF	1	na	1	60	na	TRBV10-3	na	TRBJ2-5	TRAV12-3	TRAJ53			42	0.000193648	0.0100591	51.9451	2.61628e-12
CT05	TRB:CASSPQASPLHF	TRA:CATARIGNEKLTF	na	1	na	49	na	TRBV7-2		TRBJ1-6	TRAV17	TRAJ48			41/42	0.000193648	0.00798339	41.2262	1.46222e-10
CT01 (ZNF721i)	TRB:CASSLTGGGEQFF	TRA:CAVGVAGSARQLTF	2	1	1	55	2	TRBV7-2	TRBD1	TRBJ2-1	TRAV5	TRAJ22			61	0.000387297	0.00973974	25.148	2.29886e-11
CT09	TRB:CSARAPLVGGPYEQYF	TRA:CAAITPGFGNVLHC;TRA:CAESTGGSQGNLIF	na	na	2	28	2	TRBV20-1		TRBJ2-7	TRAV29/DV5	TRAJ35	TRAV5	TRAJ42	42	0.000193648	0.00479004	24.7357	6.75966e-07
CT02	TRB:CASRTSGGAYEQYF	TRA: CAVSPSGGYQKVTF	na	na	na	20	na	TRBV7-2	TRBD2	TRBJ2-7	TRAV8-4	TRAJ13			61	0.000193648	0.00319336	16.4905	4.95101e-05
CT06	TRB:CASSLGSWAQETQYF	TRA:CAVKYRNYGGSQGNLIF	2	na	na	29	na	TRVB7-2	na	TRBJ2-5	TRAV12-2	TRAJ42			42	0.000387297	0.00479004	12.3679	9.82574e-06
CT04	TRB:CSARAQENEQFF	TRA:CAVKRSSASKIIF	na	na	na	14	2	TRBV20-1		TRBJ2-1	TRAV21	TRAJ3			61	0.000193648	0.00239502	12.3679	0.00043992
CT03	TRB:CASSLDRTGELFF	TRA:CVVSDGAGNNRKLIW	na	na	na	13	na	TRBV7-8		TRBj2-2	TRAV8-2	TRAJ38			61	0.000193648	0.00207568	10.7188	0.00106628
CT07	TRB:CASSRTGTGGLETQYF	TRA: CIVRASGGSNYKLTF	na	na	na	10	na	TRBV6-6	TRBD1	TRBJ2-5	TRAV26-1	TRAJ53			41/42	0.000193648	0.00175635	9.06977	0.00260892
CT00	TRB:CASSLYGGGGETQYF	TRA:CAVSAGGWNNNDMRF	199	93	135	328	450	TRBV7-3	na	TRBJ2-5	TRAV8-4	TRAV43			unknown	0.0455074	0.0609931	1.34029	ns

## Sheet: 4C
p_val	avg_log2FC	pct.1 clonotypes of interest reactive to Gag	pct.2 Control top expanded clonotype	p_val_adj	Gene	adj p value -log10
6.61e-125	6.06394	0.651	0.011	1.67e-120	PTMS	119.779
1.06e-106	6.42981	0.587	0.013	2.67e-102	LAG3	101.574
4.04e-102	6.49104	0.492	0.005	1.02e-97	CD38	96.9925
1.97e-99	8.95227	0.397	0	4.97e-95	ZG16B	94.304
2.79e-89	6.3439	0.46	0.007	7.04e-85	PCLAF	84.1525
4.35e-85	5.75115	0.508	0.014	1.1e-80	TYMS	79.9597
5.24e-85	6.9594	0.397	0.004	1.32e-80	ATP8B4	79.8796
2.93e-74	4.73908	0.571	0.028	7.38e-70	IL2RA	69.1319
9.1e-72	5.86871	0.397	0.008	2.29e-67	ENTPD1	66.6394
5.73e-71	5.68384	0.413	0.01	1.44e-66	CDT1	65.8408
9.32e-70	5.4028	0.476	0.018	2.35e-65	GZMB	64.6293
9.72e-70	6.00206	0.397	0.009	2.45e-65	RRM2	64.6108
1.68e-69	6.90247	0.333	0.004	4.24e-65	CDCA7	64.3722
1.35e-67	5.44567	0.381	0.008	3.41e-63	LINC03062	62.4673
9.11e-62	4.84472	0.46	0.021	2.3e-57	TK1	56.6391
5.26e-61	4.55415	0.429	0.016	1.33e-56	HAVCR2	55.8772
3.49e-60	6.91388	0.27	0.002	8.79e-56	EBI3	55.0561
8.37e-57	6.20145	0.27	0.003	2.11e-52	VDR	51.6758
1.79e-55	4.46679	0.444	0.023	4.51e-51	CTLA4	50.346
5.08e-55	3.45693	0.794	0.121	1.28e-50	TNFRSF4	49.8929
8.09e-55	3.8519	0.635	0.065	2.04e-50	TNFRSF18	49.6904
8.55e-55	4.0392	0.556	0.044	2.15e-50	DUSP4	49.6668
4.97e-54	5.81166	0.302	0.006	1.25e-49	MKI67	48.9024
1.18e-52	3.89722	0.603	0.059	2.98e-48	HLA-DRA	47.5252
2.28e-52	6.76722	0.238	0.002	5.75e-48	ZBED2	47.2407
3.11e-51	4.58147	0.397	0.019	7.85e-47	SLC1A4	46.1053
4.81e-50	5.70638	0.254	0.004	1.21e-45	SOCAR	44.9168
1.52e-49	4.98546	0.333	0.012	3.84e-45	NUSAP1	44.4162
4.22e-49	5.96988	0.238	0.003	1.06e-44	P4HA2	43.9734
1.09e-48	3.57287	0.571	0.054	2.73e-44	NCALD	43.5631
2.25e-46	5.71576	0.238	0.004	5.66e-42	FSCN1	41.2474
4.7e-46	5.17004	0.286	0.008	1.18e-41	SLC27A2	40.9269
1.25e-44	6.36153	0.206	0.002	3.15e-40	AHRR	39.5018
1.05e-42	5.87994	0.222	0.004	2.63e-38	H3C3	37.5794
1.15e-42	5.73643	0.222	0.004	2.91e-38	UBE2C	37.5364
1.31e-42	5.48847	0.222	0.004	3.29e-38	KIFC1	37.4826
1.06e-41	6.17554	0.206	0.003	2.66e-37	MYB	36.5744
7.09e-41	3.93985	0.381	0.024	1.79e-36	MYL6B	35.7478
4.62e-39	3.95585	0.46	0.046	1.16e-34	HLA-DRB5	33.9342
5.19e-38	6.25426	0.19	0.003	1.31e-33	H3C2	32.8831
6.37e-38	5.82275	0.19	0.003	1.61e-33	LINC02539	32.7945
6.53e-38	5.85739	0.19	0.003	1.65e-33	CD109	32.7835
1.3e-37	3.36201	0.476	0.048	3.28e-33	ASB2	32.4836
1.87e-37	3.18401	0.524	0.061	4.72e-33	MT1E	32.3262
3.14e-37	4.24047	0.302	0.015	7.91e-33	HELLS	32.102
9.64e-37	5.35089	0.206	0.005	2.43e-32	TOP2A	31.6146
1.44e-36	3.13668	0.54	0.068	3.63e-32	TIGIT	31.4404
1.46e-36	5.18984	0.206	0.005	3.67e-32	TPX2	31.4357
1.82e-36	7.86129	0.143	0	4.59e-32	NEIL3	31.3384
1.93e-36	6.33527	0.159	0.001	4.86e-32	ZBTB32	31.313
2.05e-36	4.92082	0.206	0.005	5.16e-32	MYO1E	31.2869
3.06e-36	5.38019	0.222	0.006	7.72e-32	GINS2	31.1122
1.08e-35	3.68902	0.381	0.031	2.72e-31	APOBEC3H	30.5655
8.9e-35	3.45462	0.397	0.034	2.24e-30	NDFIP2	29.6494
1.02e-34	4.12195	0.365	0.03	2.57e-30	HLA-DQA1	29.5907
3.12e-34	4.84252	0.222	0.007	7.87e-30	CDK1	29.1042
3.42e-34	5.71782	0.175	0.003	8.62e-30	BIRC5	29.0647
2.88e-33	6.1601	0.159	0.002	7.26e-29	CDC45	28.1388
3.12e-33	6.10617	0.159	0.002	7.87e-29	SPC25	28.1042
3.12e-33	6.18009	0.159	0.002	7.87e-29	H3C8	28.1042
3.29e-33	5.93609	0.159	0.002	8.3e-29	BCAT1	28.0811
5.55e-33	3.95056	0.286	0.016	1.4e-28	DENND6B	27.8543
2.16e-32	4.45478	0.222	0.008	5.44e-28	MZB1	27.2643
7.89e-32	5.6385	0.175	0.004	1.99e-27	DTL	26.7013
8.87e-32	5.64013	0.175	0.004	2.23e-27	RAD51	26.6508
8.87e-32	5.74008	0.175	0.004	2.23e-27	MYBL2	26.6508
9.38e-32	3.66642	0.317	0.023	2.36e-27	CAMK1	26.6263
9.51e-32	5.69577	0.175	0.004	2.4e-27	ORC1	26.6205
1.14e-31	5.22659	0.175	0.004	2.89e-27	UST-AS2	26.5398
2.19e-30	4.57856	0.238	0.012	5.53e-26	ASF1B	25.2574
2.48e-30	3.76883	0.254	0.014	6.24e-26	SDC4	25.2047
4.62e-30	-1.61287	0.508	0.995	1.16e-25	IL7R	24.934
4.79e-30	3.48742	0.349	0.032	1.21e-25	AK4	24.9185
1.57e-29	6.42593	0.143	0.002	3.95e-25	MELK	24.4036
2.86e-29	4.54192	0.206	0.008	7.2e-25	COL9A2	24.1425
3.5e-29	4.37161	0.206	0.008	8.82e-25	SLCO4A1	24.0545
6.75e-29	1.62956	0.921	0.573	1.7e-24	LGALS1	23.7691
8.92e-29	6.50636	0.127	0.001	2.25e-24	PHEX	23.6481
9.29e-29	2.63794	0.571	0.103	2.34e-24	LINC01943	23.6308
1.09e-28	7.64876	0.111	0	2.75e-24	CDCA5	23.5615
3.86e-28	5.263	0.159	0.004	9.74e-24	CCNA2	23.0115
4.04e-28	5.28845	0.159	0.004	1.02e-23	CEP55	22.9919
4.28e-28	0.337626	1	0.998	1.08e-23	TMSB10	22.9674
6.03e-28	3.56445	0.317	0.028	1.52e-23	FURIN	22.8182
1.74e-27	4.38286	0.19	0.007	4.38e-23	BUB1	22.3583
2.62e-27	2.96951	0.46	0.066	6.6e-23	PHLDA1	22.1802
2.85e-27	3.38476	0.349	0.036	7.19e-23	GK	22.143
7.14e-27	2.99608	0.46	0.069	1.8e-22	LINC02694	21.7451
8.17e-27	3.21304	0.349	0.036	2.06e-22	LGALS9	21.6864
1.11e-26	3.54242	0.349	0.038	2.79e-22	GNA15	21.5539
2.28e-26	-1.09333	0.73	0.986	5.74e-22	DDX5	21.2411
2.93e-26	-1.74862	0.397	0.976	7.38e-22	GZMK	21.1322
3.11e-26	5.20963	0.159	0.005	7.82e-22	PKMYT1	21.1065
3.75e-26	5.08435	0.159	0.005	9.45e-22	ASPM	21.0244
1.09e-25	5.50877	0.127	0.002	2.74e-21	HMSD	20.5628
1.13e-25	3.56148	0.302	0.028	2.84e-21	SGO2	20.5463
1.17e-25	-0.923795	0.746	0.991	2.95e-21	ITM2B	20.5298
2.45e-25	4.06616	0.206	0.011	6.17e-21	CENPU	20.2094
3.12e-25	3.89466	0.206	0.011	7.86e-21	EPAS1	20.1048
5.31e-25	0.337218	1	0.996	1.34e-20	IL32	19.8738
6.31e-25	6.25047	0.111	0.001	1.59e-20	DLGAP5	19.7989
7.3e-25	-0.263844	1	1	1.84e-20	FAU	19.7351
7.96e-25	3.71433	0.222	0.014	2e-20	NOL3	19.6979
8.28e-25	4.30587	0.19	0.009	2.09e-20	AURKA	19.6803
8.35e-25	6.91249	0.095	0	2.1e-20	SEMA4A	19.6769
8.35e-25	7.4299	0.095	0	2.1e-20	HJURP	19.6769
8.35e-25	6.56512	0.095	0	2.1e-20	DNAH11	19.6769
8.35e-25	6.85495	0.095	0	2.1e-20	SORD2P	19.6769
1.09e-24	5.31991	0.143	0.004	2.74e-20	CDC6	19.5619
1.16e-24	5.35187	0.143	0.004	2.93e-20	AURKB	19.5334
1.3e-24	5.24462	0.143	0.004	3.27e-20	E2F1	19.486
6.6e-24	0.550617	1	0.989	1.66e-19	GAPDH	18.7788
2.76e-23	5.49083	0.127	0.003	6.95e-19	ESCO2	18.1581
2.84e-23	-0.472117	0.937	1	7.17e-19	MALAT1	18.1446
3.17e-23	5.37357	0.127	0.003	7.98e-19	MND1	18.0982
3.29e-23	3.83222	0.222	0.015	8.28e-19	HLA-DQB2	18.0821
3.31e-23	5.0412	0.127	0.003	8.35e-19	DIAPH3	18.0782
3.47e-23	4.99656	0.127	0.003	8.75e-19	CKAP2L	18.0582
3.55e-23	4.91962	0.127	0.003	8.95e-19	MYOF	18.0482
6.21e-23	-1.11317	0.714	0.975	1.57e-18	TXNIP	17.8053
8.34e-23	2.4447	0.508	0.094	2.1e-18	RGS1	17.6774
1.1e-22	4.58905	0.159	0.006	2.76e-18	KLF7	17.5591
1.11e-22	4.77046	0.143	0.005	2.79e-18	DRAIC	17.5542
1.13e-22	4.76952	0.143	0.005	2.85e-18	CCNB2	17.5454
1.38e-22	4.30058	0.143	0.005	3.48e-18	TNFRSF9	17.458
1.52e-22	3.98363	0.159	0.006	3.84e-18	LAT2	17.4161
4.84e-22	5.78961	0.111	0.002	1.22e-17	DEPDC1B	16.9142
4.84e-22	5.78214	0.111	0.002	1.22e-17	C12orf75-AS1	16.9142
4.84e-22	6.01766	0.111	0.002	1.22e-17	LAIR2	16.9142
5.08e-22	5.67237	0.111	0.002	1.28e-17	NCAPG	16.8927
5.08e-22	5.5702	0.111	0.002	1.28e-17	TYMSOS	16.8927
2.35e-21	0.92421	1	0.805	5.93e-17	ENO1	16.2267
2.93e-21	4.1247	0.159	0.007	7.4e-17	CD68	16.131
3.72e-21	6.31024	0.095	0.001	9.38e-17	SHROOM1	16.0279
3.82e-21	6.62497	0.095	0.001	9.64e-17	FAM111B	16.016
3.93e-21	5.99656	0.095	0.001	9.91e-17	NR5A2	16.0041
4.04e-21	5.77201	0.095	0.001	1.02e-16	ANO5	15.9923
4.15e-21	5.8052	0.095	0.001	1.05e-16	CDC20	15.9804
4.15e-21	5.71191	0.095	0.001	1.05e-16	APOBEC3B	15.9804
4.27e-21	5.50017	0.095	0.001	1.08e-16	PDGFA	15.9685
6.39e-21	6.73157	0.079	0	1.61e-16	IL21	15.793
6.39e-21	7.16266	0.079	0	1.61e-16	CAVIN3	15.793
6.39e-21	6.47703	0.079	0	1.61e-16	KRT7	15.793
6.39e-21	6.74786	0.079	0	1.61e-16	RASGRP4	15.793
9.6e-21	3.23008	0.254	0.024	2.42e-16	KCNN4	15.6164
1.28e-20	3.21857	0.286	0.033	3.22e-16	MIR155HG	15.4917
1.47e-20	4.00933	0.19	0.013	3.71e-16	PTPRN2	15.4301
1.84e-20	3.31333	0.302	0.038	4.65e-16	CCDC50	15.3329
4.57e-20	3.03508	0.317	0.042	1.15e-15	NFIL3	14.9382
6.26e-20	2.14641	0.603	0.157	1.58e-15	C12orf75	14.802
8.07e-20	3.17164	0.27	0.03	2.03e-15	CSGALNACT1	14.692
8.16e-20	3.60719	0.206	0.016	2.06e-15	CDKN3	14.6869
8.53e-20	3.75039	0.222	0.02	2.15e-15	BRCA1	14.6677
8.91e-20	3.66513	0.238	0.024	2.24e-15	MCM4	14.649
1.12e-19	4.98359	0.111	0.003	2.83e-15	GNG8	14.5474
1.5e-19	3.70176	0.19	0.014	3.78e-15	AFMID	14.4222
1.97e-19	4.87971	0.127	0.005	4.96e-15	TOX2	14.3046
2.13e-19	-0.580913	0.873	0.995	5.37e-15	BTG1	14.27
2.29e-19	3.36538	0.254	0.027	5.76e-15	UBE2T	14.2393
3.06e-19	1.38922	0.857	0.509	7.72e-15	COTL1	14.1124
3.87e-19	3.83062	0.238	0.024	9.76e-15	BRIP1	14.0105
4.02e-19	2.59238	0.333	0.047	1.01e-14	SMC2	13.9944
6.75e-19	-0.163939	1	1	1.7e-14	EEF1A1	13.7692
6.97e-19	1.66389	0.762	0.332	1.76e-14	C17orf49	13.7551
7.13e-19	2.02374	0.619	0.173	1.8e-14	CARHSP1	13.7454
8.11e-19	3.89343	0.175	0.012	2.04e-14	NAALADL1	13.6897
1.53e-18	0.589679	0.952	0.867	3.87e-14	CLIC1	13.4126
2.03e-18	1.84045	0.651	0.208	5.12e-14	EPSTI1	13.2906
2.19e-18	5.36797	0.095	0.002	5.52e-14	FOXM1	13.2578
2.3e-18	5.45022	0.095	0.002	5.79e-14	CSF2	13.2371
2.35e-18	5.19722	0.095	0.002	5.93e-14	DERL3	13.2268
2.47e-18	5.11334	0.095	0.002	6.22e-14	ESPL1	13.2061
2.53e-18	4.20642	0.143	0.007	6.39e-14	CENPF	13.1947
3.81e-18	2.58382	0.27	0.032	9.61e-14	ZC3H12D	13.0174
6.47e-18	1.91676	0.667	0.231	1.63e-13	LINC01871	12.7879
7.15e-18	4.29593	0.127	0.005	1.8e-13	CLSPN	12.7442
7.21e-18	5.40541	0.111	0.004	1.82e-13	SHCBP1	12.7409
8.63e-18	2.06896	0.54	0.135	2.17e-13	CD70	12.6628
8.8e-18	4.89342	0.111	0.004	2.22e-13	SPC24	12.6541
9.18e-18	3.55872	0.175	0.013	2.31e-13	TRIP6	12.6357
9.59e-18	0.777461	1	0.795	2.42e-13	PKM	12.6166
1e-17	2.2621	0.508	0.121	2.52e-13	PHF19	12.5983
1.03e-17	4.50958	0.111	0.004	2.6e-13	BICDL2	12.5848
1.15e-17	3.33743	0.159	0.01	2.89e-13	GIPR	12.5395
1.34e-17	1.68749	0.73	0.281	3.38e-13	ERO1A	12.471
1.5e-17	3.1184	0.238	0.026	3.78e-13	BMERB1	12.4229
2.32e-17	6.04113	0.079	0.001	5.85e-13	CDCA2	12.2328
2.45e-17	5.71797	0.079	0.001	6.17e-13	TNFRSF8	12.2097
2.45e-17	5.85355	0.079	0.001	6.17e-13	TP63	12.2097
2.45e-17	5.59725	0.079	0.001	6.17e-13	S100P	12.2097
2.51e-17	5.47108	0.079	0.001	6.34e-13	TNFRSF11A	12.1981
3.18e-17	0.800487	0.937	0.762	8.02e-13	PGAM1	12.0956
3.67e-17	3.3137	0.19	0.016	9.26e-13	SLC2A8	12.0335
4.91e-17	6.58477	0.063	0	1.24e-12	MCM10	11.9072
4.91e-17	6.90911	0.063	0	1.24e-12	BUB1B	11.9072
4.91e-17	6.98094	0.063	0	1.24e-12	TICRR	11.9072
4.91e-17	6.31762	0.063	0	1.24e-12	MYO18B	11.9072
5.85e-17	2.87717	0.286	0.041	1.47e-12	ATAD5	11.8318
6.27e-17	-0.359026	0.937	0.99	1.58e-12	EEF1D	11.8013
6.3e-17	2.10533	0.476	0.108	1.59e-12	RDX	11.7991
6.75e-17	3.58509	0.159	0.011	1.7e-12	CENPW	11.769
7.17e-17	2.17813	0.429	0.088	1.81e-12	METRNL	11.7428
1.12e-16	1.59675	0.73	0.29	2.81e-12	SAMSN1	11.5508
1.16e-16	4.45126	0.127	0.006	2.91e-12	ZWINT	11.5358
1.46e-16	1.90398	0.603	0.189	3.68e-12	SLC16A3	11.4341
1.53e-16	4.19348	0.127	0.006	3.86e-12	MTFR2	11.4139
1.56e-16	1.87172	0.603	0.194	3.92e-12	MIR4435-2HG	11.4062
1.67e-16	3.20067	0.238	0.029	4.22e-12	PALM2AKAP2	11.3746
1.8e-16	2.0584	0.508	0.13	4.54e-12	SHMT2	11.3431
1.86e-16	-0.663627	0.825	0.989	4.7e-12	PNRC1	11.3283
2.12e-16	3.02383	0.222	0.024	5.35e-12	CBR3	11.2717
2.89e-16	5.16005	0.095	0.003	7.27e-12	POLQ	11.1384
2.93e-16	4.03303	0.143	0.009	7.39e-12	FHL3	11.1312
2.95e-16	5.34289	0.095	0.003	7.43e-12	CD86	11.1292
3.2e-16	4.14445	0.143	0.009	8.06e-12	RDH10	11.0934
3.21e-16	4.86178	0.095	0.003	8.08e-12	LINC02341	11.0928
3.27e-16	4.84075	0.095	0.003	8.25e-12	H3C7	11.0836
3.65e-16	4.40761	0.111	0.005	9.2e-12	KNL1	11.0362
4.02e-16	-0.244408	0.984	1	1.01e-11	HLA-B	10.9948
5.1e-16	3.19106	0.238	0.03	1.28e-11	MCM2	10.8914
6.46e-16	3.03522	0.286	0.044	1.63e-11	GNLY	10.7881
8.73e-16	2.89307	0.27	0.04	2.2e-11	PDCD1	10.6576
1.09e-15	2.18599	0.571	0.192	2.76e-11	STMN1	10.5592
1.21e-15	2.33485	0.365	0.069	3.05e-11	ARHGAP18	10.5151
1.26e-15	2.75696	0.238	0.03	3.17e-11	FANCI	10.4992
1.29e-15	2.51037	0.349	0.067	3.26e-11	MTSS1	10.4872
1.46e-15	0.785762	0.952	0.797	3.69e-11	TPI1	10.433
2.27e-15	3.82104	0.127	0.007	5.71e-11	SLC41A2	10.2435
3.35e-15	3.3126	0.254	0.037	8.43e-11	H1-5	10.074
4.81e-15	-5.95391	0	0.553	1.21e-10	CEBPD	9.91644
6.64e-15	2.07326	0.397	0.086	1.67e-10	EGR1	9.77622
7.59e-15	3.12599	0.175	0.016	1.91e-10	BRCA2	9.71844
7.86e-15	2.42671	0.333	0.062	1.98e-10	MAD2L1	9.70291
8.75e-15	5.12536	0.079	0.002	2.2e-10	F5	9.65683
8.83e-15	4.07644	0.111	0.005	2.22e-10	CENPE	9.65277
8.95e-15	5.22146	0.079	0.002	2.25e-10	RIMKLA	9.64701
8.95e-15	5.10479	0.079	0.002	2.25e-10	CARD6	9.64701
8.95e-15	4.99762	0.079	0.002	2.25e-10	CCNE1	9.64701
9.15e-15	5.09103	0.079	0.002	2.31e-10	FES	9.63718
1.01e-14	1.94458	0.508	0.146	2.54e-10	MTHFD2	9.59454
1.02e-14	-2.17678	0.143	0.722	2.58e-10	TCF7	9.58826
1.09e-14	2.92628	0.222	0.028	2.75e-10	TCF19	9.56121
1.18e-14	2.18012	0.413	0.093	2.98e-10	HLA-DMA	9.52583
1.55e-14	4.80477	0.095	0.004	3.9e-10	ORC6	9.40885
1.57e-14	3.01229	0.222	0.029	3.95e-10	RACGAP1	9.40336
1.67e-14	4.69256	0.095	0.004	4.2e-10	KIF2C	9.37624
1.69e-14	-0.464779	0.889	0.978	4.26e-10	TOMM7	9.37046
1.78e-14	2.07627	0.381	0.079	4.48e-10	ACP5	9.34893
2.4e-14	3.50277	0.143	0.011	6.06e-10	PAQR4	9.21754
2.6e-14	3.02485	0.19	0.021	6.56e-10	CENPN	9.18328
3.03e-14	1.91762	0.476	0.123	7.62e-10	PAICS	9.1178
3.28e-14	0.386037	0.968	0.936	8.26e-10	MYL6	9.08319
3.61e-14	1.77204	0.587	0.193	9.11e-10	LYST	9.04068
3.69e-14	3.08747	0.238	0.035	9.3e-10	FEN1	9.03157
4.37e-14	1.51711	0.698	0.276	1.1e-09	PRDX3	8.95799
4.68e-14	2.88785	0.222	0.03	1.18e-09	WDHD1	8.92805
5.07e-14	3.44062	0.159	0.014	1.28e-09	CIP2A	8.89343
5.21e-14	1.37252	0.762	0.367	1.31e-09	RBPJ	8.88151
6.18e-14	2.5259	0.27	0.043	1.56e-09	EZH2	8.80772
7.53e-14	4.81965	0.111	0.006	1.9e-09	TMEM200A	8.72169
7.68e-14	2.3031	0.27	0.042	1.94e-09	IFI27L1	8.71312
8.11e-14	3.14917	0.159	0.014	2.04e-09	LINC01358	8.68943
8.7e-14	2.34373	0.349	0.072	2.19e-09	CKS2	8.65903
1.03e-13	4.1915	0.111	0.006	2.59e-09	CHEK1	8.58749
1.12e-13	2.65584	0.222	0.03	2.83e-09	PTPN13	8.54792
1.13e-13	4.04948	0.111	0.006	2.84e-09	PDE9A	8.54737
1.18e-13	2.49702	0.302	0.057	2.97e-09	PFKFB4	8.5269
1.28e-13	2.44239	0.254	0.039	3.22e-09	CEP152	8.49225
1.29e-13	3.75533	0.111	0.006	3.26e-09	H2BC9	8.48731
1.37e-13	5.59545	0.063	0.001	3.45e-09	SLC28A3	8.46255
1.39e-13	2.11366	0.46	0.136	3.51e-09	PTTG1	8.45433
1.4e-13	1.32316	0.778	0.425	3.53e-09	DDIT4	8.45168
1.4e-13	5.46141	0.063	0.001	3.54e-09	LINC02937	8.45146
1.4e-13	5.16067	0.063	0.001	3.54e-09	ANGPTL4	8.45146
1.6e-13	0.536113	0.889	0.855	4.03e-09	LSP1	8.39467
1.65e-13	0.952983	0.905	0.617	4.17e-09	TXN	8.38008
1.66e-13	2.57255	0.286	0.052	4.18e-09	WEE1	8.37919
1.67e-13	3.63963	0.127	0.009	4.21e-09	PARPBP	8.37594
1.86e-13	3.57743	0.127	0.009	4.69e-09	NAT14	8.32908
1.91e-13	1.99419	0.381	0.084	4.81e-09	HIVEP1	8.31766
2e-13	1.39503	0.714	0.278	5.04e-09	TADA3	8.29773
3.46e-13	4.86846	0.095	0.005	8.72e-09	GINS1	8.05952
3.84e-13	6.0703	0.048	0	9.67e-09	KIF14	8.01466
3.84e-13	5.99572	0.048	0	9.67e-09	OTOF	8.01466
3.84e-13	5.88168	0.048	0	9.67e-09	TMEM45A	8.01466
3.84e-13	6.18576	0.048	0	9.67e-09	PBK	8.01466
3.84e-13	5.78097	0.048	0	9.67e-09	BSPRY	8.01466
3.84e-13	6.27422	0.048	0	9.67e-09	ZC3H12C	8.01466
3.84e-13	5.89486	0.048	0	9.67e-09	LINC01227	8.01466
3.84e-13	6.72781	0.048	0	9.67e-09	CABLES1	8.01466
4.05e-13	2.60159	0.254	0.042	1.02e-08	RMI2	7.99075
4.6e-13	3.56576	0.143	0.013	1.16e-08	SCD	7.93582
4.68e-13	2.32908	0.302	0.058	1.18e-08	NDC80	7.9288
4.86e-13	3.9043	0.095	0.005	1.22e-08	PSRC1	7.91235
5.19e-13	1.51145	0.635	0.27	1.31e-08	IFI6	7.88303
6.99e-13	2.44848	0.302	0.061	1.76e-08	IFNG	7.75407
7.65e-13	-0.182749	1	0.998	1.93e-08	TPT1	7.71469
7.81e-13	3.88619	0.127	0.01	1.97e-08	KIF18A	7.7059
8.29e-13	2.35844	0.317	0.067	2.09e-08	CENPM	7.68009
8.45e-13	4.04277	0.079	0.003	2.13e-08	EMP1	7.6718
9.52e-13	3.06489	0.175	0.02	2.4e-08	BIVM	7.62015
1.19e-12	2.2744	0.27	0.047	3e-08	GRAMD1B	7.5228
1.21e-12	-0.348248	0.889	0.99	3.05e-08	PFDN5	7.51605
1.22e-12	2.03694	0.381	0.092	3.06e-08	SMC4	7.51385
1.26e-12	0.967425	0.889	0.591	3.18e-08	HMGB2	7.49697
1.33e-12	0.670038	0.968	0.828	3.36e-08	PGK1	7.47321
1.36e-12	3.59186	0.111	0.007	3.43e-08	SLC9A7	7.465
1.51e-12	2.32678	0.349	0.08	3.81e-08	HILPDA	7.41919
1.56e-12	2.09926	0.317	0.065	3.94e-08	ASL	7.40443
1.98e-12	2.6883	0.206	0.029	4.99e-08	NCAPH	7.30208
2.15e-12	3.27561	0.159	0.017	5.41e-08	RAD51AP1	7.26661
2.41e-12	-2.40884	0.127	0.603	6.06e-08	AQP3	7.21733
2.57e-12	2.91602	0.206	0.03	6.47e-08	PXMP2	7.18929
2.65e-12	1.72968	0.397	0.093	6.67e-08	NRM	7.17613
2.65e-12	2.3536	0.27	0.049	6.68e-08	GMNN	7.17516
2.7e-12	-0.478753	0.857	0.984	6.81e-08	SARAF	7.16716
2.71e-12	2.07691	0.349	0.08	6.82e-08	ELL2	7.16618
3.32e-12	1.6842	0.508	0.156	8.36e-08	CREM	7.07784
3.33e-12	2.43671	0.19	0.024	8.4e-08	PDE4A	7.07569
3.44e-12	-0.778814	0.714	0.962	8.67e-08	LTB	7.06181
4.76e-12	-1.28801	0.397	0.812	1.2e-07	KLF2	6.92145
5.36e-12	0.421475	0.984	0.962	1.35e-07	CD74	6.86957
5.44e-12	1.97717	0.381	0.094	1.37e-07	LMNB1	6.86261
7.35e-12	4.02974	0.111	0.008	1.85e-07	ARG2	6.73228
7.69e-12	3.68702	0.095	0.005	1.94e-07	GINS3	6.71285
7.84e-12	-1.82253	0.254	0.65	1.98e-07	PHACTR2	6.70407
8.05e-12	2.69713	0.206	0.031	2.03e-07	DTHD1	6.6926
8.51e-12	3.71862	0.111	0.008	2.14e-07	HMMR	6.6687
8.62e-12	3.70293	0.111	0.008	2.17e-07	IFT81	6.66293
9.35e-12	-1.49912	0.381	0.703	2.36e-07	CMC1	6.62777
9.5e-12	3.13805	0.143	0.014	2.39e-07	KISS1R	6.62092
9.89e-12	-0.403484	0.889	0.995	2.49e-07	HLA-E	6.60343
1.02e-11	3.01717	0.143	0.014	2.58e-07	MGST2	6.58858
1.03e-11	-0.729881	0.714	0.967	2.58e-07	ZFP36L2	6.5877
1.07e-11	3.03252	0.143	0.014	2.69e-07	USP18	6.57012
1.1e-11	1.80229	0.476	0.161	2.78e-07	HOPX	6.55568
1.15e-11	1.9947	0.317	0.068	2.89e-07	C16orf87	6.53936
1.31e-11	1.75371	0.476	0.146	3.31e-07	FUT8	6.48016
1.38e-11	-1.45508	0.302	0.722	3.49e-07	TIMP1	6.45756
1.41e-11	0.216806	1	0.997	3.56e-07	ACTB	6.44825
1.46e-11	2.14519	0.27	0.051	3.68e-07	MAP1LC3A	6.43429
1.6e-11	-0.936709	0.587	0.918	4.03e-07	TALAM1	6.39464
1.61e-11	-2.58493	0.095	0.558	4.06e-07	PLCB1	6.39104
1.95e-11	2.01157	0.333	0.079	4.91e-07	GBE1	6.30933
1.95e-11	1.56014	0.524	0.161	4.91e-07	ZDHHC12	6.30873
2.05e-11	3.57135	0.127	0.012	5.17e-07	IRF4	6.28619
2.28e-11	4.59215	0.079	0.004	5.76e-07	TROAP	6.23991
2.36e-11	4.29501	0.079	0.004	5.96e-07	UPK1A-AS1	6.22488
2.49e-11	4.06004	0.079	0.004	6.28e-07	H4C9	6.20236
2.52e-11	5.49467	0.063	0.002	6.34e-07	CDCA3	6.19767
2.59e-11	2.75781	0.206	0.033	6.53e-07	NUDT8	6.18521
2.65e-11	-0.219697	0.968	0.998	6.68e-07	NACA	6.17532
2.74e-11	2.38248	0.222	0.036	6.9e-07	SQLE	6.16128
2.74e-11	4.80477	0.063	0.002	6.9e-07	TMEM44	6.161
2.74e-11	4.80064	0.063	0.002	6.9e-07	TMPRSS6	6.161
2.8e-11	4.70883	0.063	0.002	7.05e-07	SERPINE2	6.15184
2.8e-11	4.62734	0.063	0.002	7.05e-07	CDC25C	6.15184
2.8e-11	2.97407	0.159	0.019	7.06e-07	KNTC1	6.15126
2.86e-11	4.79073	0.063	0.002	7.2e-07	KIF20A	6.14269
2.86e-11	4.66027	0.063	0.002	7.2e-07	NTRK2	6.14269
2.86e-11	4.62453	0.063	0.002	7.2e-07	BMAL2	6.14269
2.86e-11	4.50806	0.063	0.002	7.2e-07	SKA3	6.14269
2.86e-11	4.69065	0.063	0.002	7.2e-07	DMC1	6.14269
2.92e-11	4.38726	0.063	0.002	7.35e-07	UHRF1	6.13354
2.98e-11	4.22122	0.063	0.002	7.51e-07	BMF	6.1244
2.98e-11	4.36244	0.063	0.002	7.51e-07	MATN4	6.1244
3.06e-11	2.53989	0.254	0.05	7.7e-07	CDKN1A	6.11335
3.23e-11	1.61464	0.492	0.154	8.13e-07	LAP3	6.08993
3.33e-11	1.95897	0.397	0.112	8.39e-07	ANKRD28	6.07638
3.4e-11	2.29652	0.206	0.032	8.56e-07	ELOVL6	6.0677
3.52e-11	2.97771	0.143	0.015	8.88e-07	GGH	6.05171
3.59e-11	1.99681	0.365	0.094	9.06e-07	INSIG2	6.04294
4.28e-11	0.605544	0.968	0.825	1.08e-06	LDHA	5.96699
4.79e-11	2.47244	0.254	0.051	1.21e-06	PTCH2	5.91843
5.13e-11	2.06544	0.254	0.047	1.29e-06	NCK1-DT	5.88846
5.26e-11	3.10219	0.159	0.02	1.32e-06	H1-1	5.87789
5.38e-11	1.81074	0.397	0.108	1.36e-06	NUDT1	5.86789
5.57e-11	2.35348	0.238	0.043	1.4e-06	MAST4	5.85297
5.58e-11	3.57719	0.111	0.009	1.41e-06	LINC03047	5.85208
5.86e-11	1.62131	0.556	0.236	1.48e-06	MX1	5.83106
5.9e-11	-0.579561	0.794	0.913	1.49e-06	EIF3K	5.82765
6.26e-11	3.88744	0.095	0.006	1.58e-06	HK2	5.80202
6.35e-11	3.9453	0.095	0.006	1.6e-06	PDCD1LG2	5.79589
6.42e-11	-0.374283	0.937	0.994	1.62e-06	EEF1B2	5.79099
6.66e-11	-0.921656	0.571	0.84	1.68e-06	CD6	5.77515
6.7e-11	-3.36313	0.048	0.486	1.69e-06	LY9	5.77242
7.11e-11	3.58991	0.095	0.006	1.79e-06	SGO1	5.74692
7.21e-11	3.67819	0.095	0.006	1.82e-06	UPK1A	5.74081
7.37e-11	0.372268	0.984	0.966	1.86e-06	MIF	5.73132
7.41e-11	3.49547	0.095	0.006	1.87e-06	PLK4	5.72858
7.95e-11	3.37976	0.095	0.006	2e-06	TASL	5.69806
8.25e-11	-0.97601	0.508	0.831	2.08e-06	PDCD4	5.68219
9.62e-11	2.15551	0.317	0.078	2.42e-06	MTHFD1	5.61535
1.15e-10	2.94957	0.143	0.016	2.9e-06	GPR19	5.53805
1.26e-10	-0.276192	0.937	0.996	3.17e-06	HLA-C	5.49931
1.4e-10	1.81553	0.429	0.133	3.53e-06	PCNA	5.45216
1.5e-10	1.76116	0.413	0.118	3.78e-06	OAS1	5.42293
1.96e-10	1.6533	0.413	0.118	4.94e-06	MPST	5.30626
2.1e-10	1.95936	0.381	0.116	5.3e-06	MCM7	5.276
2.64e-10	3.34964	0.111	0.01	6.65e-06	RASSF4	5.17741
3.01e-10	2.00296	0.333	0.087	7.59e-06	SLC1A5	5.11976
3.39e-10	2.26434	0.222	0.041	8.54e-06	FANCL	5.0683
3.51e-10	1.61963	0.397	0.109	8.85e-06	DESI1	5.05286
3.63e-10	4.06409	0.079	0.005	9.14e-06	RBBP8	5.03889
3.68e-10	2.87413	0.143	0.017	9.26e-06	DPCD	5.03332
3.75e-10	1.70094	0.381	0.105	9.46e-06	NME7	5.02425
3.83e-10	0.477845	0.905	0.836	9.65e-06	SRGN	5.01533
3.96e-10	2.07552	0.349	0.099	9.98e-06	MCM5	5.00108
4.23e-10	3.64052	0.079	0.005	1.07e-05	RNF32	4.97194
4.37e-10	3.43964	0.079	0.005	1.1e-05	KCNMB4	4.95857
5.06e-10	2.50789	0.175	0.026	1.27e-05	PGAP1	4.89484
5.28e-10	1.47557	0.524	0.189	1.33e-05	TYMP	4.87635
5.38e-10	-1.4455	0.302	0.67	1.36e-05	LINC01138	4.86775
5.91e-10	1.60843	0.413	0.118	1.49e-05	PPIF	4.82713
6.07e-10	1.27998	0.619	0.287	1.53e-05	WDR54	4.81576
6.29e-10	1.47089	0.492	0.163	1.58e-05	JOSD2	4.80025
6.42e-10	-0.62855	0.746	0.895	1.62e-05	SKP1	4.7909
6.68e-10	5.08617	0.048	0.001	1.68e-05	LINC02357	4.77383
6.84e-10	5.21174	0.048	0.001	1.72e-05	TP73	4.76341
6.84e-10	5.10343	0.048	0.001	1.72e-05	HMHB1	4.76341
6.87e-10	1.63299	0.444	0.145	1.73e-05	NAMPT	4.76138
7.01e-10	4.97676	0.048	0.001	1.77e-05	EXO1	4.753
7.01e-10	4.68072	0.048	0.001	1.77e-05	APOD	4.753
7.01e-10	4.82205	0.048	0.001	1.77e-05	DEPP1	4.753
7.01e-10	4.49518	0.048	0.001	1.77e-05	SYNGR4	4.753
7.01e-10	4.83547	0.048	0.001	1.77e-05	PLEKHA4	4.753
7.23e-10	-0.289325	0.968	0.973	1.82e-05	CALM1	4.73933
7.31e-10	3.01616	0.19	0.033	1.84e-05	H2AC12	4.73486
8.76e-10	1.63964	0.444	0.145	2.21e-05	TOX	4.65625
8.96e-10	2.32513	0.19	0.032	2.26e-05	ZNF85	4.64607
9.22e-10	1.05623	0.73	0.535	2.32e-05	HLA-DRB1	4.6339
1.1e-09	-0.818253	0.603	0.831	2.78e-05	VAMP2	4.55537
1.13e-09	4.99624	0.063	0.003	2.85e-05	DOCK5	4.54481
1.16e-09	2.11885	0.317	0.087	2.92e-05	CKS1B	4.53448
1.22e-09	4.46186	0.063	0.003	3.06e-05	DSCC1	4.51369
1.22e-09	4.51106	0.063	0.003	3.06e-05	IGHV1-2	4.51369
1.24e-09	4.22677	0.063	0.003	3.12e-05	CFAP20DC	4.50591
1.25e-09	2.40231	0.175	0.027	3.15e-05	CORO1C	4.5023
1.25e-09	-3.07149	0.063	0.458	3.15e-05	EOMES	4.50173
1.26e-09	1.66571	0.397	0.118	3.17e-05	CDK19	4.49873
1.33e-09	2.10971	0.238	0.049	3.35e-05	PARVB	4.47493
1.33e-09	4.04825	0.063	0.003	3.35e-05	MUC12	4.47486
1.39e-09	2.00446	0.317	0.082	3.5e-05	FGGY	4.45595
1.45e-09	2.72635	0.127	0.014	3.65e-05	ZNF93	4.43816
1.48e-09	1.40266	0.54	0.213	3.72e-05	TAB2	4.42953
1.57e-09	-0.467686	0.841	0.948	3.95e-05	COMMD6	4.40353
1.72e-09	1.10726	0.698	0.384	4.32e-05	VDAC1	4.36432
2.18e-09	-0.364987	0.889	0.969	5.48e-05	PABPC1	4.26102
2.32e-09	0.447497	0.921	0.875	5.84e-05	ALDOA	4.23332
2.38e-09	0.257782	0.921	0.961	5.99e-05	ACTG1	4.22237
2.56e-09	3.55256	0.095	0.008	6.46e-05	EGR2	4.18983
2.63e-09	1.94294	0.27	0.062	6.63e-05	FAH	4.17836
2.72e-09	1.23415	0.667	0.299	6.85e-05	SQOR	4.16434
2.82e-09	3.19646	0.095	0.008	7.11e-05	NTRK1	4.14806
3.12e-09	5.42643	0.032	0	7.85e-05	TIE1	4.10487
3.12e-09	5.4642	0.032	0	7.85e-05	GBP6	4.10487
3.12e-09	5.81293	0.032	0	7.85e-05	IQGAP3	4.10487
3.12e-09	5.40118	0.032	0	7.85e-05	LINC01132	4.10487
3.12e-09	5.66754	0.032	0	7.85e-05	CCR3	4.10487
3.12e-09	6.09765	0.032	0	7.85e-05	PRSS50	4.10487
3.12e-09	6.51322	0.032	0	7.85e-05	ILDR1	4.10487
3.12e-09	5.55707	0.032	0	7.85e-05	IL21-AS1	4.10487
3.12e-09	5.71401	0.032	0	7.85e-05	HBEGF	4.10487
3.12e-09	5.35161	0.032	0	7.85e-05	BTNL8	4.10487
3.12e-09	5.80931	0.032	0	7.85e-05	STEAP1	4.10487
3.12e-09	5.47653	0.032	0	7.85e-05	STRIP2	4.10487
3.12e-09	5.8968	0.032	0	7.85e-05	EGR3	4.10487
3.12e-09	5.56346	0.032	0	7.85e-05	IKBKB-DT	4.10487
3.12e-09	5.35184	0.032	0	7.85e-05	GEM	4.10487
3.12e-09	5.88278	0.032	0	7.85e-05	LINC00536	4.10487
3.12e-09	5.35778	0.032	0	7.85e-05	PSCA	4.10487
3.12e-09	5.76058	0.032	0	7.85e-05	SLC1A1	4.10487
3.12e-09	6.17822	0.032	0	7.85e-05	PTPN3	4.10487
3.12e-09	5.46144	0.032	0	7.85e-05	SH3PXD2A-AS1	4.10487
3.12e-09	5.60344	0.032	0	7.85e-05	RBM20	4.10487
3.12e-09	5.72439	0.032	0	7.85e-05	MYO7A	4.10487
3.12e-09	5.92657	0.032	0	7.85e-05	CRTAM	4.10487
3.12e-09	5.70535	0.032	0	7.85e-05	CLEC12A	4.10487
3.12e-09	5.42666	0.032	0	7.85e-05	ADGRD1	4.10487
3.12e-09	5.71824	0.032	0	7.85e-05	ATP8A2	4.10487
3.12e-09	5.74315	0.032	0	7.85e-05	SHC4	4.10487
3.12e-09	6.54115	0.032	0	7.85e-05	CYP1A1	4.10487
3.12e-09	6.01681	0.032	0	7.85e-05	PRSS30P	4.10487
3.12e-09	6.13214	0.032	0	7.85e-05	DYNLRB2-AS1	4.10487
3.12e-09	5.55627	0.032	0	7.85e-05	PIMREG	4.10487
3.12e-09	6.25562	0.032	0	7.85e-05	LGALS9B	4.10487
3.12e-09	5.62588	0.032	0	7.85e-05	HNF1B	4.10487
3.12e-09	6.06107	0.032	0	7.85e-05	FFAR3	4.10487
3.12e-09	6.00273	0.032	0	7.85e-05	CEACAM16-AS1	4.10487
3.12e-09	5.38906	0.032	0	7.85e-05	SAMSN1-AS1	4.10487
3.12e-09	5.66006	0.032	0	7.85e-05	CBS	4.10487
3.12e-09	5.39793	0.032	0	7.85e-05	CDC42EP1	4.10487
3.12e-09	6.07383	0.032	0	7.85e-05	GTSE1	4.10487
3.12e-09	5.82673	0.032	0	7.85e-05	GK-AS1	4.10487
3.12e-09	5.98137	0.032	0	7.85e-05	PNCK	4.10487
3.12e-09	0.228172	0.984	0.967	7.86e-05	ARHGDIB	4.10456
3.19e-09	1.60277	0.381	0.111	8.05e-05	RAB33A	4.09422
3.38e-09	1.88628	0.222	0.043	8.51e-05	PRKAR1B-AS1	4.07016
3.39e-09	-0.864005	0.556	0.784	8.55e-05	ZFP36L1	4.06789
3.54e-09	1.8159	0.27	0.062	8.92e-05	CDKN2A	4.04947
3.64e-09	3.77557	0.079	0.005	9.17e-05	FHL2	4.03742
3.64e-09	4.33015	0.079	0.005	9.17e-05	CD200	4.03742
3.64e-09	3.76992	0.079	0.005	9.17e-05	ADGRG1	4.03742
3.69e-09	2.83225	0.175	0.03	9.3e-05	POLA1	4.03173
3.69e-09	-0.577878	0.746	0.886	9.31e-05	CIRBP	4.03123
3.75e-09	1.39869	0.444	0.136	9.46e-05	AP1S1	4.02412
3.9e-09	3.48286	0.079	0.005	9.83e-05	KIF15	4.00725
3.93e-09	1.18187	0.651	0.324	9.91e-05	NUDT21	4.00375
4.13e-09	1.11376	0.698	0.357	0.000104197	H1-3	3.98214
4.32e-09	-3.24977	0.032	0.426	0.00010891	LEF1	3.96293
4.33e-09	0.805535	0.905	0.555	0.000109046	ATP5PO	3.96239
4.36e-09	1.65038	0.444	0.164	0.000109935	ALDOC	3.95886
4.58e-09	-0.490874	0.825	0.914	0.00011547	NOP53	3.93753
4.67e-09	2.57048	0.159	0.024	0.000117767	AKR1C3	3.92898
5.03e-09	1.98039	0.238	0.052	0.000126661	COX10-DT	3.89736
5.18e-09	2.56022	0.143	0.02	0.000130528	NUF2	3.8843
5.18e-09	0.938816	0.81	0.474	0.000130607	IFI16	3.88403
5.46e-09	-1.32682	0.333	0.661	0.00013764	PAXX	3.86126
5.84e-09	1.25828	0.603	0.284	0.000147059	RPA3	3.83251
5.88e-09	-0.293328	0.905	0.984	0.000148125	COX7C	3.82937
6.01e-09	1.91167	0.286	0.072	0.000151451	GIHCG	3.81973
6.34e-09	0.289599	0.952	0.938	0.000159695	CORO1A	3.79671
6.41e-09	2.05372	0.238	0.052	0.000161441	FDXR	3.79199
6.5e-09	1.95086	0.254	0.058	0.000163897	CCL28	3.78543
6.64e-09	-0.19075	0.984	0.999	0.00016728	EIF1	3.77656
7.27e-09	2.62004	0.206	0.043	0.000183149	H2AC14	3.73719
7.46e-09	1.81091	0.302	0.08	0.000187876	ZDHHC14	3.72613
7.56e-09	1.17778	0.635	0.321	0.000190541	CDK6	3.72001
7.82e-09	1.28407	0.619	0.334	0.00019697	TNFRSF1B	3.7056
1e-08	2.50245	0.159	0.025	0.000252739	PLD2	3.59733
1.01e-08	1.68089	0.317	0.085	0.000254317	SLX9	3.59463
1.02e-08	1.16184	0.651	0.319	0.000258025	LIMS1	3.58834
1.03e-08	3.44716	0.095	0.009	0.000259293	CCDC200	3.58621
1.04e-08	2.66569	0.143	0.021	0.000263311	PRC1	3.57953
1.07e-08	0.82888	0.778	0.511	0.000268526	SNRPB	3.57101
1.09e-08	-0.186181	0.984	0.995	0.000275448	UBA52	3.55996
1.13e-08	0.885567	0.778	0.504	0.000285372	STAT1	3.54459
1.15e-08	-3.98513	0.016	0.379	0.000289979	S1PR5	3.53763
1.2e-08	-1.56779	0.238	0.598	0.000302096	S1PR1	3.51985
1.2e-08	0.215685	0.952	0.975	0.000303039	PPIA	3.5185
1.22e-08	3.19115	0.095	0.009	0.000306747	PRR11	3.51322
1.23e-08	-0.236492	0.984	0.98	0.00030999	EEF2	3.50865
1.3e-08	-0.883852	0.556	0.761	0.000327992	CAMK4	3.48414
1.3e-08	3.02523	0.095	0.009	0.000328005	CBLN3	3.48412
1.32e-08	-1.20429	0.365	0.66	0.000332285	XBP1	3.47849
1.32e-08	2.3605	0.206	0.042	0.000332374	BHLHE40-AS1	3.47837
1.58e-08	2.7644	0.159	0.027	0.00039941	H2AC16	3.39858
1.6e-08	2.19264	0.143	0.021	0.000404376	DIXDC1	3.39321
1.64e-08	0.216932	1	0.986	0.000412026	VIM	3.38508
1.67e-08	-0.702625	0.651	0.831	0.00042031	CD48	3.37643
1.8e-08	2.64134	0.238	0.059	0.000452613	H2AC13	3.34427
1.86e-08	0.300123	0.889	0.911	0.000468512	ARPC2	3.32928
1.96e-08	2.81906	0.143	0.022	0.000493637	CENPJ	3.30659
1.96e-08	1.62012	0.381	0.124	0.00049442	ZEB2	3.3059
1.98e-08	4.43045	0.063	0.004	0.000497871	GNG4	3.30288
1.98e-08	4.5776	0.063	0.004	0.000497871	C3orf14	3.30288
2.1e-08	4.12542	0.063	0.004	0.000529764	CIT	3.27592
2.13e-08	1.74271	0.317	0.091	0.000536811	FABP5	3.27018
2.27e-08	3.82643	0.063	0.004	0.000572426	PALLD	3.24228
2.31e-08	-2.0216	0.159	0.498	0.00058088	MGAT4A	3.23591
2.36e-08	1.29887	0.492	0.175	0.000594084	IFI35	3.22615
2.37e-08	3.71906	0.079	0.006	0.000596172	MT3	3.22463
2.38e-08	3.37657	0.063	0.004	0.000599605	GPSM1	3.22213
2.38e-08	3.63657	0.063	0.004	0.000599605	SLC9A5	3.22213
2.57e-08	2.51435	0.143	0.022	0.000646408	NOD2	3.18949
2.71e-08	1.64001	0.27	0.066	0.000682566	ZDHHC12-DT	3.16586
2.93e-08	-1.92647	0.159	0.514	0.000739553	TNRC6C	3.13103
2.97e-08	1.61224	0.349	0.107	0.000747357	INSIG1	3.12647
3.64e-08	1.9584	0.222	0.05	0.000918494	ETS2	3.03692
3.68e-08	-0.626598	0.683	0.906	0.0009272	ALOX5AP	3.03283
3.73e-08	1.59076	0.397	0.139	0.000940643	NSD2	3.02658
3.83e-08	1.42972	0.381	0.118	0.000964213	BLVRA	3.01583
4.1e-08	-1.74232	0.206	0.538	0.00103418	KLRG1	2.9854
4.11e-08	3.12917	0.095	0.01	0.0010356	RGS16	2.98481
4.14e-08	1.52676	0.302	0.08	0.00104247	RIN3	2.98194
4.25e-08	2.19711	0.206	0.045	0.00106983	MIR23AHG	2.97069
4.79e-08	-1.99183	0.159	0.495	0.00120754	PIK3IP1	2.9181
4.91e-08	3.00337	0.095	0.01	0.00123672	TIMELESS	2.90773
4.97e-08	-1.24851	0.317	0.644	0.00125162	TTC39C	2.90253
5.01e-08	2.85962	0.095	0.01	0.00126274	LINC02595	2.89869
5.02e-08	1.20416	0.556	0.222	0.00126391	NCF4	2.89828
5.02e-08	0.76185	0.746	0.536	0.00126503	NDUFV2	2.8979
5.27e-08	2.91491	0.143	0.024	0.00132838	ITGA1	2.87668
5.55e-08	2.83503	0.143	0.024	0.00139794	CTNNAL1	2.85451
6.11e-08	4.71194	0.048	0.002	0.00154027	FAM72B	2.8124
6.18e-08	1.73976	0.254	0.062	0.00155752	NRAS	2.80757
6.23e-08	4.60872	0.048	0.002	0.00156976	MTMR11	2.80417
6.23e-08	4.47785	0.048	0.002	0.00156976	POU2AF1	2.80417
6.23e-08	4.60013	0.048	0.002	0.00156976	TBC1D30	2.80417
6.23e-08	4.50374	0.048	0.002	0.00156976	ATP9A	2.80417
6.28e-08	1.54238	0.413	0.146	0.00158222	RRM1	2.80073
6.47e-08	4.02186	0.048	0.002	0.00163039	LINC01160	2.78771
6.47e-08	4.00826	0.048	0.002	0.00163039	LINC00881	2.78771
6.47e-08	4.0868	0.048	0.002	0.00163039	NUPR2	2.78771
6.47e-08	3.99618	0.048	0.002	0.00163039	DLGAP2	2.78771
6.47e-08	4.00775	0.048	0.002	0.00163039	C10orf67-AS1	2.78771
6.47e-08	4.01802	0.048	0.002	0.00163039	GNA15-DT	2.78771
6.47e-08	3.82462	0.048	0.002	0.00163039	HSD17B14	2.78771
6.93e-08	3.23749	0.111	0.014	0.0017464	CCNB1	2.75786
7.03e-08	0.824303	0.762	0.526	0.00177152	CALM3	2.75165
7.14e-08	2.21057	0.19	0.04	0.001799	SLC43A3	2.74497
7.25e-08	0.778709	0.81	0.524	0.00182822	MDH2	2.73797
7.31e-08	1.08093	0.635	0.297	0.00184313	RHOC	2.73444
7.41e-08	1.31899	0.397	0.127	0.0018676	EIF4EBP1	2.72872
7.51e-08	1.7137	0.27	0.071	0.00189346	PASK	2.72275
7.68e-08	1.39958	0.429	0.153	0.00193434	CBX5	2.71347
7.74e-08	2.60418	0.143	0.024	0.0019511	CCR4	2.70972
8.16e-08	-1.88552	0.175	0.499	0.00205684	KDSR	2.6868
8.37e-08	0.669073	0.794	0.623	0.00210867	ITM2A	2.67599
8.44e-08	-1.29856	0.349	0.6	0.00212691	FLT3LG	2.67225
8.55e-08	1.59903	0.397	0.15	0.0021556	FOS	2.66643
8.66e-08	1.65323	0.286	0.08	0.00218194	WARS1	2.66116
9.2e-08	1.53943	0.397	0.14	0.00231949	TOPBP1	2.63461
9.27e-08	2.42477	0.143	0.024	0.00233528	SGK1	2.63166
9.28e-08	-1.20999	0.349	0.626	0.00233912	CXCR4	2.63095
9.64e-08	-0.806124	0.556	0.755	0.00242889	HSP90B1	2.61459
9.67e-08	-2.5954	0.095	0.42	0.00243611	NR1D2	2.6133
9.7e-08	1.22142	0.556	0.221	0.00244451	POLR2H	2.61181
9.77e-08	-0.283502	0.921	0.988	0.00246128	EEF1G	2.60884
9.82e-08	0.979798	0.698	0.41	0.00247476	ECH1	2.60647
1.03e-07	2.08013	0.19	0.04	0.00259651	CASP9	2.58561
1.07e-07	1.75238	0.302	0.09	0.00270883	SLC16A1-AS1	2.56722
1.1e-07	2.58407	0.127	0.019	0.00276174	TMPRSS3	2.55882
1.11e-07	2.26036	0.143	0.024	0.00279225	EDARADD	2.55405
1.17e-07	1.00968	0.683	0.386	0.00294845	TPM4	2.53041
1.19e-07	-2.12952	0.127	0.458	0.00300031	PLEK	2.52283
1.19e-07	3.41599	0.079	0.007	0.00301009	MAPK11	2.52142
1.21e-07	3.34362	0.079	0.007	0.00304508	PDE7B	2.5164
1.22e-07	0.760503	0.762	0.543	0.00307815	RBX1	2.51171
1.23e-07	-3.78927	0.016	0.344	0.00309428	CCR6	2.50944
1.27e-07	3.15749	0.079	0.007	0.00318899	NIBAN2	2.49635
1.28e-07	3.15283	0.079	0.007	0.00322598	CEACAM1	2.49134
1.35e-07	1.30748	0.413	0.142	0.00340261	BTG3	2.46819
1.46e-07	1.47333	0.27	0.071	0.00369135	PPP1R13L	2.43281
1.55e-07	0.99528	0.683	0.383	0.0039006	CYTOR	2.40887
1.55e-07	2.81679	0.095	0.011	0.00390522	LINC00539	2.40835
1.59e-07	0.9202	0.683	0.458	0.00401695	MYO1G	2.3961
1.69e-07	-0.734166	0.571	0.78	0.00425845	CHASERR	2.37075
1.81e-07	4.03	0.063	0.005	0.00455742	LINC00880	2.34128
1.85e-07	1.98606	0.238	0.062	0.00465704	CENPH	2.33189
1.94e-07	3.88391	0.063	0.005	0.00487965	REXO5	2.31161
1.99e-07	3.8094	0.063	0.005	0.00501461	CCDC152	2.29976
2.02e-07	0.382506	0.937	0.849	0.00509878	CHCHD2	2.29253
2.04e-07	3.89677	0.063	0.005	0.00515318	AKAP5	2.28792
2.07e-07	3.48945	0.063	0.005	0.00522385	DYRK3	2.28201
2.1e-07	3.47132	0.063	0.005	0.00529545	SETBP1	2.2761
2.16e-07	1.508	0.317	0.097	0.00543819	SLC2A1	2.26455
2.22e-07	3.24277	0.063	0.005	0.00559146	HAVCR1	2.25248
2.22e-07	3.36434	0.063	0.005	0.00559146	RAC3	2.25248
2.23e-07	1.23895	0.476	0.187	0.00561087	HBS1L	2.25097
2.25e-07	1.54035	0.365	0.127	0.00566024	CD27	2.24717
2.27e-07	2.43743	0.127	0.02	0.00570861	XCL1	2.24347
2.46e-07	2.48928	0.127	0.02	0.00619906	SRR	2.20767
2.47e-07	0.901866	0.714	0.416	0.00621826	CCT8	2.20633
2.51e-07	2.6894	0.111	0.015	0.00633234	MESP1	2.19844
2.67e-07	1.23316	0.508	0.215	0.00673485	AK2	2.17167
2.73e-07	1.96283	0.143	0.024	0.00687905	LDLR	2.16247
2.77e-07	1.44924	0.317	0.098	0.00699151	CASP3	2.15543
2.79e-07	1.01082	0.683	0.346	0.00702931	JPT1	2.15309
2.86e-07	-4.80097	0	0.308	0.00720465	PTGDR	2.14239
2.95e-07	1.73058	0.27	0.076	0.007426	TFRC	2.12924
3.12e-07	1.66757	0.286	0.086	0.00787023	SLC25A40	2.10401
3.19e-07	2.39145	0.175	0.037	0.00803489	H4C6	2.09502
3.29e-07	1.17361	0.492	0.2	0.00829493	PML	2.08119
3.31e-07	1.12011	0.54	0.222	0.00834693	USP48	2.07847
3.33e-07	1.47994	0.349	0.117	0.00840005	HSH2D	2.07572
3.38e-07	3.15206	0.095	0.012	0.00851706	CDCA8	2.06971
3.75e-07	0.986311	0.651	0.334	0.00944836	KCNAB2	2.02464
3.88e-07	2.87528	0.095	0.012	0.00978236	CCR5AS	2.00956
3.99e-07	2.84943	0.095	0.012	0.0100563	LETM2	1.99756
4.07e-07	1.18099	0.508	0.202	0.0102487	GTF2H5	1.98933
4.16e-07	2.00313	0.206	0.05	0.0104876	ABHD17B	1.97932
4.28e-07	-0.597277	0.683	0.822	0.0107896	PCED1B-AS1	1.967
4.31e-07	1.38819	0.429	0.167	0.0108545	RGL4	1.96439
4.33e-07	-2.58575	0.079	0.39	0.0109038	HOXB2	1.96242
4.4e-07	2.39694	0.143	0.026	0.0110829	XCL2	1.95535
4.45e-07	-1.72708	0.206	0.484	0.0112177	DGKZ	1.9501
4.48e-07	0.771453	0.683	0.53	0.0112773	BST2	1.9478
4.52e-07	2.81161	0.111	0.016	0.0113962	LRRN3	1.94324
4.56e-07	1.59915	0.254	0.069	0.0114866	B3GNTL1	1.93981
4.79e-07	-0.846578	0.508	0.748	0.0120675	SPOCK2	1.91838
5.12e-07	2.38884	0.175	0.039	0.0128993	FBXO5	1.88943
5.22e-07	2.53037	0.111	0.016	0.0131584	KIF11	1.8808
5.31e-07	1.09493	0.524	0.231	0.0133714	NT5C	1.87382
5.58e-07	1.5713	0.302	0.093	0.0140513	HIRIP3	1.85228
5.86e-07	-0.569045	0.683	0.875	0.0147576	GIMAP7	1.83098
5.88e-07	2.46634	0.111	0.016	0.014825	ZNF646	1.82901
5.92e-07	1.4786	0.349	0.123	0.0149145	IFI44L	1.82639
5.95e-07	1.53171	0.222	0.055	0.0150041	PLA2G6	1.82379
5.97e-07	1.53777	0.206	0.048	0.0150553	TCAF2	1.82231
6.16e-07	-1.04521	0.397	0.654	0.0155225	CITED2	1.80904
6.28e-07	1.30947	0.397	0.144	0.0158265	SNRNP27	1.80061
6.89e-07	1.17033	0.524	0.229	0.0173596	RFTN1	1.76046
7.09e-07	1.52109	0.27	0.079	0.017876	MAD2L1BP	1.74773
7.18e-07	1.48557	0.27	0.078	0.0180954	CHSY1	1.74243
7.27e-07	0.369085	0.937	0.844	0.0183148	LCK	1.7372
7.48e-07	-0.797196	0.54	0.783	0.0188547	PARP8	1.72458
7.54e-07	-1.82809	0.143	0.45	0.0190002	SELENOM	1.72124
7.95e-07	1.74412	0.206	0.051	0.0200319	STARD4	1.69828
7.97e-07	1.99848	0.19	0.045	0.0200833	FANCD2	1.69717
8.79e-07	1.01177	0.635	0.282	0.0221418	TXN2	1.65479
8.8e-07	-0.571502	0.698	0.869	0.0221777	CD44	1.65408
8.81e-07	1.83451	0.206	0.052	0.0222112	DZIP3	1.65343
9.19e-07	2.98477	0.095	0.013	0.0231682	DLGAP1	1.63511
9.46e-07	-1.21803	0.302	0.595	0.0238507	DENND2D	1.6225
9.59e-07	1.41127	0.349	0.127	0.0241792	IFI44	1.61656
9.81e-07	1.87648	0.175	0.038	0.0247223	RELT	1.60691
9.88e-07	-0.682665	0.587	0.768	0.0249079	CNN2	1.60366
9.95e-07	1.33808	0.333	0.108	0.0250633	PDZD11	1.60096
1.03e-06	2.18954	0.127	0.022	0.0259597	LINC01678	1.5857
1.03e-06	1.20256	0.476	0.193	0.0260511	SLF1	1.58417
1.04e-06	1.45472	0.381	0.145	0.0262327	ISG15	1.58116
1.04e-06	1.46358	0.333	0.115	0.0262655	OTULIN	1.58061
1.06e-06	1.54485	0.286	0.089	0.0266395	PRIM2	1.57447
1.06e-06	1.10823	0.508	0.213	0.0267622	BCKDHA	1.57248
1.08e-06	1.24214	0.381	0.137	0.0271606	CCDC32	1.56606
1.09e-06	1.71969	0.27	0.083	0.0274289	PELI1	1.56179
1.11e-06	0.856854	0.698	0.564	0.0278735	MT2A	1.55481
1.11e-06	2.48537	0.111	0.017	0.0278967	PNPO	1.55445
1.12e-06	1.18328	0.508	0.229	0.0282248	PHTF2	1.54937
1.12e-06	-0.632811	0.635	0.791	0.0282416	HLA-F	1.54911
1.13e-06	3.68776	0.063	0.005	0.0285554	HMGB3	1.54431
1.18e-06	4.49098	0.048	0.003	0.0297362	PYCR1	1.52671
1.22e-06	3.45776	0.063	0.005	0.0307146	POC1A	1.51265
1.23e-06	0.744863	0.762	0.486	0.0308895	ATP5F1C	1.51019
1.23e-06	3.34579	0.063	0.005	0.0310894	SCARB1	1.50739
1.25e-06	1.15632	0.508	0.241	0.0313936	NIBAN1	1.50316
1.26e-06	-0.734631	0.524	0.763	0.0317499	RNASET2	1.49826
1.28e-06	4.03139	0.048	0.003	0.0321536	IGHV1-3	1.49277
1.28e-06	4.02409	0.048	0.003	0.0321536	SNRPA1-DT	1.49277
1.28e-06	2.11209	0.159	0.033	0.0322541	ENDOV	1.49142
1.29e-06	2.49884	0.127	0.023	0.0323883	PPFIA4	1.48961
1.29e-06	3.18811	0.063	0.005	0.0326331	ITGA2	1.48634
1.3e-06	3.98003	0.048	0.003	0.0326592	SCCPDH	1.48599
1.3e-06	3.83827	0.048	0.003	0.0326592	CSTF3-DT	1.48599
1.31e-06	1.05465	0.587	0.272	0.0330245	RAPGEF1	1.48116
1.32e-06	3.78492	0.048	0.003	0.0331725	DEPDC1	1.47922
1.33e-06	-0.318448	0.841	0.986	0.0334646	CD3E	1.47541
1.34e-06	3.613	0.048	0.003	0.0336936	OOEP-AS1	1.47245
1.34e-06	3.49589	0.048	0.003	0.0336936	GPRC5D-AS1	1.47245
1.34e-06	3.63016	0.048	0.003	0.0336936	TGFB1I1	1.47245
1.34e-06	3.54234	0.048	0.003	0.0336936	C19orf38	1.47245
1.34e-06	3.41835	0.048	0.003	0.0336936	LINC01530	1.47245
1.35e-06	1.50902	0.365	0.14	0.0339585	ZNF395	1.46905
1.35e-06	1.99276	0.143	0.027	0.0339831	CHRM3-AS2	1.46874
1.42e-06	3.28812	0.079	0.009	0.0356754	PLK1	1.44763
1.45e-06	2.02339	0.19	0.046	0.0365369	MIR497HG	1.43727
1.46e-06	0.181035	0.984	0.988	0.0367444	PFN1	1.43481
1.46e-06	3.14906	0.079	0.009	0.0367469	BCORP1	1.43478
1.49e-06	1.38183	0.413	0.169	0.0375778	TMEM106C	1.42507
1.53e-06	-0.649767	0.619	0.794	0.03867	SRRM2	1.41263
1.59e-06	3.00715	0.079	0.009	0.0401505	PHLDA1-AS1	1.39631
1.63e-06	1.29656	0.349	0.12	0.0411278	ILRUN	1.38586
1.68e-06	-0.417233	0.778	0.922	0.0423523	SRSF5	1.37312
1.72e-06	0.615048	0.857	0.679	0.0434396	GPI	1.36211
1.72e-06	-0.594694	0.651	0.79	0.043442	IKZF1	1.36209
1.74e-06	1.08107	0.508	0.22	0.0437954	NDUFA8	1.35857
1.77e-06	1.27227	0.365	0.128	0.0445704	DPM2	1.35095
1.83e-06	2.69992	0.079	0.009	0.0460546	SLC35G2	1.33673
1.83e-06	-2.95227	0.032	0.323	0.0461435	SAMD12	1.33589
1.83e-06	1.43122	0.317	0.108	0.0462278	LONP1	1.3351
1.84e-06	1.09197	0.508	0.215	0.0464188	SMS	1.33331
1.85e-06	1.71282	0.19	0.046	0.0466561	H2BC12	1.33109
1.86e-06	-1.2669	0.302	0.545	0.0469131	STOM	1.32871
1.87e-06	0.682652	0.794	0.566	0.0471598	ARPC5	1.32643
1.89e-06	-0.946198	0.413	0.655	0.0476321	RESF1	1.3221
1.91e-06	1.63833	0.238	0.067	0.0481059	OAS3	1.3178
1.93e-06	-1.36556	0.286	0.541	0.0486065	TAGAP	1.31331
1.94e-06	1.34516	0.317	0.106	0.048768	SNX10	1.31187
1.97e-06	-0.515032	0.698	0.869	0.0495887	SSR4	1.30462
1.97e-06	-1.60537	0.175	0.476	0.0496369	STMN3	1.3042
2.24e-06	1.12531	0.476	0.184	0.0565392	NOB1	1.24765
2.25e-06	-2.09855	0.111	0.393	0.0565856	IFNGR1	1.24729
2.31e-06	1.17902	0.54	0.306	0.0582803	HLA-DQB1	1.23448
2.41e-06	1.3879	0.365	0.137	0.0607504	RAB11FIP1	1.21645
2.42e-06	2.36585	0.111	0.018	0.0609825	CHROMR	1.21479
2.44e-06	-0.630131	0.619	0.838	0.0613978	ERP29	1.21185
2.44e-06	-4.70945	0	0.27	0.0615174	C1orf162	1.211
2.46e-06	2.57802	0.095	0.014	0.0621038	SPAG5	1.20688
2.47e-06	1.35736	0.302	0.098	0.0621993	ETV7	1.20621
2.51e-06	-0.627477	0.603	0.771	0.0633262	KRTCAP2	1.19842
2.52e-06	4.86053	0.032	0.001	0.0634932	PRRG4	1.19727
2.52e-06	5.01685	0.032	0.001	0.0634932	PTPRO	1.19727
2.52e-06	5.45794	0.032	0.001	0.0634932	GCAT	1.19727
2.56e-06	1.4408	0.317	0.111	0.0645184	ADAM19	1.19032
2.57e-06	4.60033	0.032	0.001	0.0648703	UQCRHL	1.18795
2.57e-06	4.65067	0.032	0.001	0.0648703	CNKSR1	1.18795
2.57e-06	4.72613	0.032	0.001	0.0648703	DPP10	1.18795
2.57e-06	4.84791	0.032	0.001	0.0648703	NSUN7	1.18795
2.57e-06	4.75569	0.032	0.001	0.0648703	CXCL13	1.18795
2.57e-06	4.61315	0.032	0.001	0.0648703	TTK	1.18795
2.57e-06	4.87091	0.032	0.001	0.0648703	XRCC2	1.18795
2.57e-06	4.63485	0.032	0.001	0.0648703	FOXB1	1.18795
2.57e-06	4.91668	0.032	0.001	0.0648703	KIF23	1.18795
2.57e-06	4.80865	0.032	0.001	0.0648703	LINC00235	1.18795
2.57e-06	5.0511	0.032	0.001	0.0648703	ADORA2B	1.18795
2.57e-06	4.65002	0.032	0.001	0.0648703	RTN2	1.18795
2.57e-06	4.51718	0.032	0.001	0.0648703	LINC01679	1.18795
2.62e-06	0.257183	0.921	0.932	0.0659774	RAC2	1.1806
2.63e-06	4.47221	0.032	0.001	0.0662761	LBX2-AS1	1.17864
2.63e-06	4.34346	0.032	0.001	0.0662761	CCDC74A	1.17864
2.63e-06	4.55109	0.032	0.001	0.0662761	ATP6V0A4	1.17864
2.63e-06	4.33378	0.032	0.001	0.0662761	LINC00996	1.17864
2.63e-06	4.27329	0.032	0.001	0.0662761	RDH10-AS1	1.17864
2.63e-06	4.17882	0.032	0.001	0.0662761	TRIB1	1.17864
2.63e-06	4.44198	0.032	0.001	0.0662761	AQP11	1.17864
2.63e-06	4.32479	0.032	0.001	0.0662761	SOX5	1.17864
2.63e-06	4.36577	0.032	0.001	0.0662761	PHLDA1-DT	1.17864
2.63e-06	4.48282	0.032	0.001	0.0662761	ENOX1	1.17864
2.63e-06	4.11595	0.032	0.001	0.0662761	LINC00393	1.17864
2.63e-06	4.53915	0.032	0.001	0.0662761	LIPC	1.17864
2.63e-06	4.1311	0.032	0.001	0.0662761	LINC02195	1.17864
2.63e-06	4.29787	0.032	0.001	0.0662761	MYL4	1.17864
2.63e-06	3.84488	0.032	0.001	0.0662761	SLC12A5	1.17864
2.63e-06	4.44131	0.032	0.001	0.0662761	DUXAP8	1.17864
2.71e-06	-1.69659	0.175	0.46	0.0684029	SORL1	1.16493
2.96e-06	1.11687	0.476	0.192	0.0745367	MPV17	1.12763
3.03e-06	1.56305	0.206	0.053	0.0763982	PRKAR1B	1.11692
3.06e-06	0.562568	0.778	0.633	0.0770041	NDUFB4	1.11349
3.06e-06	1.04691	0.54	0.233	0.0770564	SFI1	1.11319
3.08e-06	1.52179	0.317	0.114	0.0776719	LIG1	1.10974
3.22e-06	0.96778	0.587	0.261	0.0812525	PYCARD	1.09016
3.3e-06	1.07334	0.444	0.17	0.0831065	ZNF267	1.08036
3.32e-06	1.48377	0.286	0.093	0.083636	SNAP47	1.07761
3.46e-06	-1.46585	0.175	0.486	0.0872531	LINC00861	1.05922
3.65e-06	2.2204	0.143	0.03	0.0918816	DNAJC18	1.03677
3.67e-06	-3.14225	0.032	0.307	0.09244	ABCB1	1.03414
3.67e-06	1.20706	0.444	0.186	0.0925394	PSMD14	1.03367
3.78e-06	-0.712001	0.571	0.743	0.0952527	GIMAP5	1.02112
3.83e-06	2.45542	0.111	0.019	0.0966039	FOXP3	1.01501
4.22e-06	-0.380532	0.825	0.958	0.106467	CD52	0.972786
4.32e-06	1.54285	0.27	0.087	0.108839	ARHGAP19	0.963214
4.46e-06	1.57767	0.222	0.062	0.112469	BARD1	0.948969
4.52e-06	1.26253	0.302	0.099	0.11381	NFKBIL1	0.94382
4.56e-06	2.83363	0.079	0.01	0.11498	DHCR24	0.939378
4.56e-06	2.79298	0.079	0.01	0.11498	STAP1	0.939378
4.6e-06	2.72474	0.079	0.01	0.116033	ARAP3	0.935417
4.64e-06	1.79341	0.206	0.056	0.116988	DPP3	0.93186
4.69e-06	2.22817	0.111	0.019	0.118185	TOGARAM2	0.927438
4.75e-06	1.16952	0.429	0.188	0.11982	TRAF3	0.921471
4.88e-06	1.74654	0.19	0.049	0.122902	SH3D21	0.910439
4.93e-06	3.5301	0.063	0.006	0.124136	PDE1B	0.906101
4.93e-06	0.980503	0.571	0.324	0.124261	GSTO1	0.905666
4.99e-06	1.43999	0.206	0.054	0.125625	TUBG2	0.900925
5.03e-06	1.11053	0.46	0.203	0.126816	APOBEC3C	0.896825
5.04e-06	0.993632	0.556	0.26	0.126966	TRG-AS1	0.896312
5.07e-06	0.970701	0.556	0.261	0.127889	ANTXR2	0.893167
5.08e-06	2.65242	0.095	0.014	0.127976	GRAMD4	0.892871
5.11e-06	1.46898	0.27	0.086	0.128832	DAPP1	0.889976
5.16e-06	2.70588	0.095	0.014	0.129978	SLC16A13	0.886129
5.22e-06	1.41914	0.27	0.086	0.131626	NCAPH2	0.880657
5.28e-06	-0.473517	0.73	0.87	0.132951	ANXA1	0.876307
5.29e-06	-0.504037	0.698	0.827	0.13321	EIF4A2	0.875464
5.32e-06	3.12992	0.063	0.006	0.134002	ITGB1-DT	0.872888
5.32e-06	3.184	0.063	0.006	0.134002	DBF4B	0.872888
5.33e-06	1.57229	0.286	0.099	0.134286	HIF1A-AS3	0.871968
5.36e-06	-1.13658	0.302	0.559	0.135098	TGFBR2	0.86935
5.53e-06	2.48821	0.095	0.014	0.139365	DCLRE1B	0.855846
5.55e-06	3.06474	0.063	0.006	0.139973	CLIC4	0.853957
5.57e-06	2.61198	0.095	0.014	0.140447	PLAGL1	0.852487
5.58e-06	1.49457	0.254	0.08	0.14071	MGME1	0.851676
5.61e-06	2.1243	0.127	0.024	0.141317	ARHGAP11A	0.849807
5.61e-06	1.93525	0.127	0.024	0.141317	RGS9	0.849807
5.62e-06	1.11362	0.413	0.165	0.141521	BAK1	0.849179
5.64e-06	1.37551	0.317	0.111	0.142122	DDX41	0.847338
5.74e-06	-0.384721	0.778	0.835	0.144733	RAP1B	0.839432
5.8e-06	1.18363	0.365	0.135	0.146269	PTRHD1	0.834847
5.94e-06	1.366	0.333	0.124	0.149562	FRMD4B	0.825177
6.01e-06	1.92789	0.159	0.037	0.151512	MAILR	0.819554
6.18e-06	0.970612	0.524	0.237	0.155787	GBP1	0.807468
6.55e-06	2.2015	0.095	0.014	0.165121	JSRP1	0.782198
6.62e-06	1.00698	0.429	0.161	0.166788	CMAS	0.777835
6.8e-06	1.53608	0.206	0.056	0.171294	KLHL6	0.766257
7.05e-06	2.09606	0.159	0.038	0.177617	ZNF367	0.750515
7.27e-06	1.7049	0.302	0.113	0.183141	LMNA	0.737214
7.39e-06	-2.28478	0.079	0.352	0.186131	CFH	0.730182
7.46e-06	-0.649832	0.556	0.788	0.188012	PSMA7	0.725814
7.54e-06	1.44613	0.238	0.071	0.190036	FNDC3B	0.721164
7.72e-06	1.13341	0.492	0.238	0.194562	PDE4D	0.710942
7.93e-06	1.23665	0.365	0.142	0.199896	MDM2	0.699197
8.04e-06	-1.10594	0.302	0.554	0.202685	GYG1	0.693178
8.24e-06	-2.38345	0.048	0.328	0.207655	FMN1	0.682658
8.34e-06	-1.32414	0.254	0.488	0.2102	APMAP	0.677367
8.41e-06	1.039	0.524	0.239	0.21184	CHCHD1	0.673993
8.52e-06	2.26803	0.143	0.033	0.214614	CHAF1A	0.668343
8.54e-06	-0.644782	0.556	0.725	0.215264	N4BP2L2	0.667028
8.55e-06	1.26723	0.254	0.078	0.215445	SPATS2L	0.666664
8.57e-06	1.09452	0.349	0.124	0.215942	AUH	0.665663
8.65e-06	-0.732311	0.54	0.71	0.217973	RBL2	0.661598
8.71e-06	0.597798	0.778	0.67	0.219514	HLA-DPA1	0.658539
8.72e-06	-1.1066	0.349	0.554	0.219706	UBAC2	0.658158
8.89e-06	1.77477	0.206	0.06	0.224116	RNF121	0.649528
8.92e-06	1.62202	0.238	0.075	0.224717	NCKIPSD	0.648364
9.02e-06	-4.45176	0	0.246	0.227276	NR1D1	0.643447
9.04e-06	0.456918	0.778	0.721	0.227904	LY6E	0.642248
9.11e-06	-1.28446	0.238	0.519	0.22949	FKBP5	0.639236
9.53e-06	-0.63466	0.603	0.732	0.240229	PEBP1	0.619375
9.55e-06	0.584081	0.81	0.616	0.240723	ATP5MF	0.618483
9.61e-06	-0.805212	0.476	0.655	0.242197	ISCU	0.615832
9.79e-06	1.58739	0.206	0.058	0.24667	GYS1	0.607884
9.82e-06	1.04428	0.413	0.162	0.247487	SYAP1	0.606448
9.94e-06	-1.19659	0.302	0.505	0.250612	ARHGAP25	0.600998
1e-05	-1.15906	0.302	0.55	0.252879	VSIR	0.597088
1.01e-05	-0.887191	0.429	0.621	0.255046	BTN3A2	0.593381
1.01e-05	0.96353	0.556	0.266	0.255352	NFKB2	0.592861
1.03e-05	4.18164	0.048	0.004	0.258754	GTSF1	0.587114
1.03e-05	1.9301	0.206	0.061	0.260147	POLD1	0.584782
1.04e-05	0.609864	0.778	0.592	0.260907	SEM1	0.583514
1.04e-05	0.951819	0.508	0.227	0.261209	PFKFB3	0.583011
1.04e-05	1.17001	0.365	0.14	0.261919	AKIP1	0.581834
1.05e-05	3.99522	0.048	0.004	0.265705	RBMS3	0.575601
1.05e-05	4.18818	0.048	0.004	0.265705	TJP2	0.575601
1.06e-05	3.0022	0.079	0.011	0.267079	ST8SIA6	0.573361
1.06e-05	0.977005	0.587	0.327	0.268059	AP2S1	0.57177
1.07e-05	1.53936	0.27	0.092	0.269574	USP37	0.569322
1.08e-05	4.047	0.048	0.004	0.272834	TFR2	0.564102
1.1e-05	1.40215	0.254	0.081	0.277622	COX10	0.556547
1.11e-05	3.66482	0.048	0.004	0.280145	NOS3	0.552617
1.11e-05	3.61316	0.048	0.004	0.280145	USP12-DT	0.552617
1.11e-05	2.42001	0.095	0.015	0.280692	ANG	0.551771
1.14e-05	1.23228	0.317	0.114	0.286922	BCAT2	0.542236
1.14e-05	2.20927	0.143	0.033	0.287668	DSN1	0.541108
1.14e-05	2.67537	0.079	0.011	0.288364	PEX11A	0.540059
1.15e-05	1.09843	0.444	0.192	0.289737	THOC3	0.537995
1.16e-05	3.30586	0.048	0.004	0.291464	RAB34	0.535415
1.16e-05	-3.56688	0.016	0.26	0.291777	RORC	0.534948
1.16e-05	1.29941	0.333	0.127	0.293512	PCBD1	0.532374
1.17e-05	0.992445	0.492	0.213	0.294095	MTF2	0.531512
1.17e-05	3.35562	0.048	0.004	0.295333	CTTNBP2NL	0.529688
1.17e-05	3.39094	0.048	0.004	0.295333	TMEM244	0.529688
1.2e-05	0.967179	0.492	0.219	0.30221	ZCRB1	0.519692
1.2e-05	2.62296	0.079	0.011	0.303443	CHRNE	0.517922
1.26e-05	2	0.143	0.033	0.316351	PDLIM7	0.499831
1.26e-05	1.19706	0.397	0.165	0.316539	HAT1	0.499573
1.26e-05	1.71474	0.159	0.038	0.31807	CCDC51	0.497478
1.29e-05	-1.13317	0.317	0.529	0.325343	METTL9	0.487659
1.3e-05	1.28193	0.286	0.096	0.328088	PIGX	0.48401
1.32e-05	1.48257	0.238	0.075	0.33308	ZFYVE19	0.477451
1.33e-05	1.03201	0.413	0.164	0.335879	PTPN11	0.473818
1.34e-05	-1.1594	0.302	0.533	0.338788	PPP3CC	0.470071
1.35e-05	1.37568	0.238	0.073	0.34023	MEMO1	0.468228
1.36e-05	0.742987	0.698	0.457	0.342214	NOP10	0.465702
1.37e-05	0.907923	0.571	0.329	0.34517	UQCRC1	0.461967
1.37e-05	1.7575	0.206	0.061	0.34556	ALCAM	0.461476
1.41e-05	0.934018	0.571	0.265	0.355031	SMARCC1	0.449734
1.41e-05	1.50713	0.175	0.044	0.356477	EEF2K	0.447969
1.44e-05	1.83224	0.159	0.039	0.361969	BLM	0.441328
1.45e-05	-1.40708	0.27	0.472	0.365991	IFNG-AS1	0.436529
1.46e-05	0.555014	0.778	0.617	0.366861	GSTP1	0.435499
1.47e-05	1.39289	0.286	0.101	0.371374	LIMA1	0.430188
1.49e-05	-0.806085	0.492	0.638	0.375069	NSA2	0.425888
1.49e-05	1.25394	0.254	0.08	0.375692	KIF20B	0.425168
1.55e-05	1.32406	0.317	0.118	0.390242	DDAH2	0.408666
1.6e-05	0.771841	0.683	0.423	0.404362	MDH1	0.39323
1.61e-05	1.12795	0.381	0.15	0.404539	GGT1	0.393039
1.64e-05	1.33252	0.286	0.1	0.413317	ACOT9	0.383717
1.64e-05	1.66907	0.222	0.069	0.414379	AGPAT5	0.382603
1.64e-05	0.717474	0.683	0.479	0.414476	CACYBP	0.382501
1.68e-05	1.00964	0.397	0.156	0.423128	MED16	0.373528
1.7e-05	0.935317	0.603	0.331	0.427318	SNRPD1	0.369249
1.72e-05	-1.67511	0.175	0.421	0.432384	CDC42EP3-AS1	0.36413
1.72e-05	0.44086	0.794	0.712	0.432786	ATP5MC3	0.363727
1.75e-05	0.847409	0.603	0.346	0.441292	GALM	0.355274
1.76e-05	3.30127	0.063	0.007	0.444388	CENPO	0.352238
1.8e-05	2.91226	0.063	0.007	0.453272	PIR	0.343641
1.86e-05	-1.75612	0.111	0.386	0.468051	MYBL1	0.329707
1.87e-05	2.79238	0.063	0.007	0.471549	DNA2	0.326473
1.91e-05	0.887101	0.619	0.302	0.481989	RAB27A	0.316963
1.93e-05	1.12584	0.381	0.148	0.485337	MVD	0.313957
1.94e-05	1.27374	0.317	0.12	0.488804	NSUN6	0.310865
1.94e-05	1.62943	0.27	0.099	0.49008	DUSP5	0.309733
1.95e-05	2.66796	0.063	0.007	0.490526	LPP-AS2	0.309338
1.99e-05	1.73852	0.206	0.062	0.502294	SLFN11	0.299042
2e-05	-1.66214	0.127	0.387	0.503701	KLF3	0.297827
2e-05	1.37325	0.349	0.146	0.504145	HAUS4	0.297445
2.04e-05	0.243304	1	0.948	0.513229	S100A10	0.289689
2.07e-05	1.25297	0.381	0.157	0.522568	EBP	0.281857
2.11e-05	1.43305	0.254	0.085	0.532261	MCOLN2	0.273876
2.11e-05	-0.374528	0.778	0.87	0.532497	HNRNPDL	0.273682
2.13e-05	1.27245	0.333	0.133	0.53742	ANKRD37	0.269686
2.19e-05	-2.44548	0.079	0.315	0.552567	NELL2	0.257615
2.21e-05	1.21407	0.333	0.124	0.555778	IL10RB	0.255099
2.21e-05	1.01998	0.492	0.237	0.557247	PFKL	0.253952
2.22e-05	1.88964	0.127	0.027	0.559186	H2BC15	0.252444
2.24e-05	0.270917	0.937	0.888	0.563858	GMFG	0.24883
2.28e-05	-2.17116	0.079	0.329	0.574885	NR3C2	0.240419
2.38e-05	0.424484	0.825	0.741	0.600248	UQCRH	0.221669
2.39e-05	1.43126	0.254	0.088	0.602152	SWI5	0.220294
2.4e-05	1.42007	0.254	0.086	0.603673	ZNF8-DT	0.219198
2.42e-05	1.68139	0.206	0.063	0.60928	UEVLD	0.215183
2.43e-05	1.82017	0.159	0.041	0.611464	TCEANC2	0.213629
2.48e-05	-0.811202	0.444	0.655	0.625593	PRF1	0.203708
2.56e-05	0.888683	0.587	0.336	0.64635	ETFB	0.189532
2.65e-05	1.2939	0.222	0.068	0.667485	CD27-AS1	0.175558
2.73e-05	1.48047	0.19	0.054	0.687829	CHRNB1	0.16252
2.77e-05	-0.118291	1	1	0.697098	B2M	0.156706
2.77e-05	1.81042	0.19	0.057	0.698489	RNASEH2A	0.15584
2.8e-05	2.46445	0.079	0.012	0.706725	DCUN1D3	0.15075
2.84e-05	4.88006	0.016	0	0.715	LINC01770	0.145694
2.84e-05	4.98921	0.016	0	0.715	EXOSC10-AS1	0.145694
2.84e-05	5.11551	0.016	0	0.715	RUNX3-AS1	0.145694
2.84e-05	4.97017	0.016	0	0.715	AUNIP	0.145694
2.84e-05	5.54825	0.016	0	0.715	CSMD2	0.145694
2.84e-05	5.01208	0.016	0	0.715	HYI-AS1	0.145694
2.84e-05	4.84892	0.016	0	0.715	PTPRF	0.145694
2.84e-05	4.85531	0.016	0	0.715	DMBX1	0.145694
2.84e-05	4.95474	0.016	0	0.715	PLPP3	0.145694
2.84e-05	5.54825	0.016	0	0.715	ADGRL4	0.145694
2.84e-05	5.05555	0.016	0	0.715	H3C14	0.145694
2.84e-05	5.37189	0.016	0	0.715	H3C15	0.145694
2.84e-05	4.9199	0.016	0	0.715	LCE3E	0.145694
2.84e-05	5.76655	0.016	0	0.715	CFAP126	0.145694
2.84e-05	5.76655	0.016	0	0.715	RABGAP1L-IT1	0.145694
2.84e-05	4.88473	0.016	0	0.715	TDRD5	0.145694
2.84e-05	4.97017	0.016	0	0.715	LAD1	0.145694
2.84e-05	5.45161	0.016	0	0.715	TGFB2	0.145694
2.84e-05	4.89566	0.016	0	0.715	RGS7	0.145694
2.84e-05	4.95976	0.016	0	0.715	LINC01341	0.145694
2.84e-05	4.95474	0.016	0	0.715	LINC00276	0.145694
2.84e-05	5.3176	0.016	0	0.715	KCNG3	0.145694
2.84e-05	5.05555	0.016	0	0.715	MSH2-OT1	0.145694
2.84e-05	4.88777	0.016	0	0.715	SMANTIS	0.145694
2.84e-05	4.96022	0.016	0	0.715	DYSF	0.145694
2.84e-05	5.01372	0.016	0	0.715	LINC01955	0.145694
2.84e-05	5.84873	0.016	0	0.715	IL37	0.145694
2.84e-05	5.01208	0.016	0	0.715	GLI2	0.145694
2.84e-05	4.82481	0.016	0	0.715	ZEB2-AS1	0.145694
2.84e-05	5.76655	0.016	0	0.715	NOSTRIN	0.145694
2.84e-05	4.87974	0.016	0	0.715	KIAA2012	0.145694
2.84e-05	5.70138	0.016	0	0.715	IHH	0.145694
2.84e-05	4.95976	0.016	0	0.715	C2orf72	0.145694
2.84e-05	5.01208	0.016	0	0.715	TRPM8	0.145694
2.84e-05	4.85531	0.016	0	0.715	COL6A3	0.145694
2.84e-05	5.23146	0.016	0	0.715	RAMP1	0.145694
2.84e-05	4.97017	0.016	0	0.715	SLC6A1-AS1	0.145694
2.84e-05	6.30656	0.016	0	0.715	CCDC13-AS1	0.145694
2.84e-05	5.65773	0.016	0	0.715	CDCP1	0.145694
2.84e-05	5.47047	0.016	0	0.715	CCR1	0.145694
2.84e-05	4.98921	0.016	0	0.715	CDHR4	0.145694
2.84e-05	5.76655	0.016	0	0.715	CFAP20DC-AS1	0.145694
2.84e-05	5.05555	0.016	0	0.715	GXYLT2	0.145694
2.84e-05	4.84255	0.016	0	0.715	ZPLD1	0.145694
2.84e-05	5.45161	0.016	0	0.715	FSTL1	0.145694
2.84e-05	4.84892	0.016	0	0.715	RASA2-IT1	0.145694
2.84e-05	4.96022	0.016	0	0.715	ARHGEF26	0.145694
2.84e-05	4.92391	0.016	0	0.715	IQCJ	0.145694
2.84e-05	4.82481	0.016	0	0.715	LINC02053	0.145694
2.84e-05	4.93312	0.016	0	0.715	DGKG	0.145694
2.84e-05	4.97017	0.016	0	0.715	LINC02043	0.145694
2.84e-05	5.97466	0.016	0	0.715	PYDC2-AS1	0.145694
2.84e-05	4.9875	0.016	0	0.715	ANKRD18DP	0.145694
2.84e-05	5.37433	0.016	0	0.715	DOK7	0.145694
2.84e-05	5.65562	0.016	0	0.715	NWD2	0.145694
2.84e-05	4.9199	0.016	0	0.715	PPEF2	0.145694
2.84e-05	4.87974	0.016	0	0.715	BMPR1B	0.145694
2.84e-05	4.94095	0.016	0	0.715	ENPEP	0.145694
2.84e-05	5.01372	0.016	0	0.715	NEUROG2	0.145694
2.84e-05	4.88473	0.016	0	0.715	NKD2	0.145694
2.84e-05	4.88777	0.016	0	0.715	LINC01455	0.145694
2.84e-05	4.90991	0.016	0	0.715	LINC01337	0.145694
2.84e-05	4.95474	0.016	0	0.715	REEP2	0.145694
2.84e-05	4.95474	0.016	0	0.715	PCDHB2	0.145694
2.84e-05	5.458	0.016	0	0.715	PCDHGA2	0.145694
2.84e-05	4.83285	0.016	0	0.715	PCDHGA11	0.145694
2.84e-05	5.01208	0.016	0	0.715	PCDH1	0.145694
2.84e-05	4.85531	0.016	0	0.715	LINC02227	0.145694
2.84e-05	4.9199	0.016	0	0.715	FABP6	0.145694
2.84e-05	4.84892	0.016	0	0.715	STC2	0.145694
2.84e-05	4.96022	0.016	0	0.715	HUS1B	0.145694
2.84e-05	5.56334	0.016	0	0.715	PPP1R3G	0.145694
2.84e-05	4.89566	0.016	0	0.715	JARID2-DT	0.145694
2.84e-05	5.05555	0.016	0	0.715	COL11A2	0.145694
2.84e-05	4.84892	0.016	0	0.715	LINC02836	0.145694
2.84e-05	4.88006	0.016	0	0.715	OR2A4	0.145694
2.84e-05	4.9875	0.016	0	0.715	LINC01010	0.145694
2.84e-05	5.50831	0.016	0	0.715	ALDH8A1	0.145694
2.84e-05	4.95474	0.016	0	0.715	KIF25-AS1	0.145694
2.84e-05	4.85531	0.016	0	0.715	ETV1	0.145694
2.84e-05	5.458	0.016	0	0.715	HOXA9	0.145694
2.84e-05	4.95976	0.016	0	0.715	HOXA11-AS	0.145694
2.84e-05	5.66292	0.016	0	0.715	TBX20	0.145694
2.84e-05	4.87974	0.016	0	0.715	ZNF727	0.145694
2.84e-05	4.9875	0.016	0	0.715	STEAP2-AS1	0.145694
2.84e-05	5.05555	0.016	0	0.715	SERPINE1	0.145694
2.84e-05	4.85531	0.016	0	0.715	FOXP2	0.145694
2.84e-05	5.46654	0.016	0	0.715	LRRC4	0.145694
2.84e-05	4.98324	0.016	0	0.715	GARIN1A	0.145694
2.84e-05	5.2735	0.016	0	0.715	TMEM178B	0.145694
2.84e-05	5.76713	0.016	0	0.715	CTAGE8	0.145694
2.84e-05	4.98921	0.016	0	0.715	FAM167A	0.145694
2.84e-05	5.38219	0.016	0	0.715	FGF17	0.145694
2.84e-05	4.93312	0.016	0	0.715	LINC00589	0.145694
2.84e-05	5.65562	0.016	0	0.715	FABP12	0.145694
2.84e-05	5.76713	0.016	0	0.715	OSR2	0.145694
2.84e-05	4.83285	0.016	0	0.715	ODF1	0.145694
2.84e-05	4.83285	0.016	0	0.715	BNC2	0.145694
2.84e-05	5.05555	0.016	0	0.715	RUSC2	0.145694
2.84e-05	4.9199	0.016	0	0.715	LINC02957	0.145694
2.84e-05	4.9875	0.016	0	0.715	LINC00484	0.145694
2.84e-05	4.9199	0.016	0	0.715	BARX1	0.145694
2.84e-05	4.91694	0.016	0	0.715	PPP1R26-AS1	0.145694
2.84e-05	5.10235	0.016	0	0.715	GRIN1	0.145694
2.84e-05	5.25374	0.016	0	0.715	NEBL	0.145694
2.84e-05	4.89566	0.016	0	0.715	KIAA1217	0.145694
2.84e-05	5.16178	0.016	0	0.715	ADAMTS14	0.145694
2.84e-05	5.22831	0.016	0	0.715	CYP26C1	0.145694
2.84e-05	4.84892	0.016	0	0.715	DPYSL4	0.145694
2.84e-05	5.28007	0.016	0	0.715	CRACR2B	0.145694
2.84e-05	4.95976	0.016	0	0.715	CSNK2A3	0.145694
2.84e-05	4.95474	0.016	0	0.715	PACSIN3	0.145694
2.84e-05	5.30842	0.016	0	0.715	SEPTIN7P11	0.145694
2.84e-05	4.85531	0.016	0	0.715	MYRF-AS1	0.145694
2.84e-05	4.87974	0.016	0	0.715	RHOD	0.145694
2.84e-05	5.66292	0.016	0	0.715	TPBGL-AS1	0.145694
2.84e-05	4.85531	0.016	0	0.715	RAB38	0.145694
2.84e-05	5.01208	0.016	0	0.715	LINC02732	0.145694
2.84e-05	5.37385	0.016	0	0.715	BARX2	0.145694
2.84e-05	5.07535	0.016	0	0.715	EIF2S3B	0.145694
2.84e-05	4.91648	0.016	0	0.715	PIK3C2G	0.145694
2.84e-05	5.43353	0.016	0	0.715	SPX	0.145694
2.84e-05	4.88777	0.016	0	0.715	PTHLH	0.145694
2.84e-05	4.88777	0.016	0	0.715	SLC38A4	0.145694
2.84e-05	5.23293	0.016	0	0.715	C12orf54	0.145694
2.84e-05	5.65562	0.016	0	0.715	MIP	0.145694
2.84e-05	5.11551	0.016	0	0.715	IGF1	0.145694
2.84e-05	4.98324	0.016	0	0.715	SDS	0.145694
2.84e-05	4.88006	0.016	0	0.715	RASL11A	0.145694
2.84e-05	4.92391	0.016	0	0.715	MMP14	0.145694
2.84e-05	4.95474	0.016	0	0.715	CDH24	0.145694
2.84e-05	4.89566	0.016	0	0.715	MTA1-DT	0.145694
2.84e-05	4.83285	0.016	0	0.715	NDN	0.145694
2.84e-05	4.9199	0.016	0	0.715	TGM5	0.145694
2.84e-05	5.35593	0.016	0	0.715	HDC	0.145694
2.84e-05	5.01208	0.016	0	0.715	FAM81A	0.145694
2.84e-05	4.9875	0.016	0	0.715	ITGA11	0.145694
2.84e-05	4.97017	0.016	0	0.715	TPSAB1	0.145694
2.84e-05	4.95976	0.016	0	0.715	ITGAX	0.145694
2.84e-05	5.27607	0.016	0	0.715	CRNDE	0.145694
2.84e-05	4.95976	0.016	0	0.715	CES3	0.145694
2.84e-05	4.9875	0.016	0	0.715	PMFBP1	0.145694
2.84e-05	4.85531	0.016	0	0.715	LINC02182	0.145694
2.84e-05	5.07032	0.016	0	0.715	RTN4RL1	0.145694
2.84e-05	5.3176	0.016	0	0.715	ALOX15	0.145694
2.84e-05	4.82481	0.016	0	0.715	TM4SF5	0.145694
2.84e-05	4.88777	0.016	0	0.715	FAM106C	0.145694
2.84e-05	5.43219	0.016	0	0.715	LGALS9C	0.145694
2.84e-05	4.9875	0.016	0	0.715	TMIGD1	0.145694
2.84e-05	5.46654	0.016	0	0.715	TMEM132E	0.145694
2.84e-05	4.91694	0.016	0	0.715	CCL23	0.145694
2.84e-05	5.45161	0.016	0	0.715	YWHAEP7	0.145694
2.84e-05	5.05555	0.016	0	0.715	LRRC37A11P	0.145694
2.84e-05	4.84892	0.016	0	0.715	ODAD4	0.145694
2.84e-05	4.93312	0.016	0	0.715	PLEKHH3	0.145694
2.84e-05	5.07535	0.016	0	0.715	CCDC103	0.145694
2.84e-05	4.88777	0.016	0	0.715	TMEM92	0.145694
2.84e-05	4.91648	0.016	0	0.715	ANKFN1	0.145694
2.84e-05	4.95474	0.016	0	0.715	GH1	0.145694
2.84e-05	4.98324	0.016	0	0.715	SOCS3-DT	0.145694
2.84e-05	5.50831	0.016	0	0.715	MILIP	0.145694
2.84e-05	5.37433	0.016	0	0.715	DYM-AS1	0.145694
2.84e-05	5.05555	0.016	0	0.715	LINC01926	0.145694
2.84e-05	5.05555	0.016	0	0.715	GRIN3B	0.145694
2.84e-05	4.89566	0.016	0	0.715	CBARP	0.145694
2.84e-05	5.65562	0.016	0	0.715	SMIM24	0.145694
2.84e-05	5.07535	0.016	0	0.715	FUT6	0.145694
2.84e-05	5.05555	0.016	0	0.715	KANK2	0.145694
2.84e-05	4.96022	0.016	0	0.715	DOCK6	0.145694
2.84e-05	4.88006	0.016	0	0.715	C19orf67	0.145694
2.84e-05	5.05555	0.016	0	0.715	HSPB6	0.145694
2.84e-05	4.92391	0.016	0	0.715	ZNF285	0.145694
2.84e-05	4.95976	0.016	0	0.715	KLK1	0.145694
2.84e-05	5.27607	0.016	0	0.715	TNNI3	0.145694
2.84e-05	4.9199	0.016	0	0.715	SMOX	0.145694
2.84e-05	4.9199	0.016	0	0.715	CD93	0.145694
2.84e-05	4.95976	0.016	0	0.715	ZNF341-AS1	0.145694
2.84e-05	4.96022	0.016	0	0.715	LINC01275	0.145694
2.84e-05	4.9875	0.016	0	0.715	LINC02970	0.145694
2.84e-05	5.01372	0.016	0	0.715	SOX18	0.145694
2.84e-05	4.87974	0.016	0	0.715	LINC00114	0.145694
2.84e-05	4.94095	0.016	0	0.715	LINC00315	0.145694
2.84e-05	4.95474	0.016	0	0.715	SLC16A8	0.145694
2.84e-05	4.83285	0.016	0	0.715	SHISA8	0.145694
2.84e-05	5.76655	0.016	0	0.715	SEPTIN3	0.145694
2.84e-05	5.69649	0.016	0	0.715	LINC02925	0.145694
2.84e-05	4.88006	0.016	0	0.715	SYCE3	0.145694
2.84e-05	5.20554	0.016	0	0.715	CRLF2	0.145694
2.84e-05	4.85531	0.016	0	0.715	FAM9B	0.145694
2.84e-05	4.91648	0.016	0	0.715	WWC3-AS1	0.145694
2.84e-05	5.16178	0.016	0	0.715	MAP7D2	0.145694
2.84e-05	5.05555	0.016	0	0.715	LANCL3	0.145694
2.84e-05	4.82481	0.016	0	0.715	FAM156B	0.145694
2.84e-05	4.83285	0.016	0	0.715	OTUD6A	0.145694
2.84e-05	4.82481	0.016	0	0.715	NXF3	0.145694
2.84e-05	4.82481	0.016	0	0.715	CSAG3	0.145694
2.87e-05	-0.778621	0.508	0.621	0.72406	HSPA5	0.140225
2.88e-05	1.49085	0.19	0.054	0.726549	PMAIP1	0.138735
2.96e-05	1.3819	0.302	0.113	0.74583	TET2	0.12736
2.96e-05	-1.15123	0.302	0.513	0.747165	PRPF38B	0.126584
2.97e-05	0.700658	0.714	0.513	0.748966	DBI	0.125538
2.98e-05	1.29987	0.286	0.105	0.751643	BLVRB	0.123989
3.14e-05	-1.51959	0.143	0.406	0.79128	SCML4	0.10167
3.27e-05	1.10693	0.413	0.184	0.82313	CRYBB2P1	0.0845314
3.27e-05	1.31319	0.286	0.105	0.824659	GGCT	0.0837257
3.3e-05	1.77251	0.206	0.067	0.830461	CENPP	0.0806805
3.3e-05	1.22657	0.222	0.068	0.831723	EVA1B	0.0800211
3.32e-05	0.746617	0.667	0.427	0.837744	VDAC3	0.0768884
3.32e-05	1.58904	0.222	0.071	0.837765	MPDU1	0.076878
3.38e-05	2.57487	0.095	0.017	0.852383	ECT2	0.0693654
3.48e-05	1.18854	0.333	0.132	0.876578	ZNF580	0.0572093
3.49e-05	-1.4775	0.19	0.43	0.879148	SESN1	0.0559379
3.49e-05	1.28849	0.286	0.103	0.880293	BCKDK	0.055373
3.7e-05	-1.20853	0.254	0.463	0.931607	CD40LG	0.0307671
3.7e-05	-0.441758	0.746	0.873	0.931669	AHNAK	0.0307383
3.71e-05	0.452225	0.794	0.722	0.935413	COX8A	0.0289968
3.74e-05	1.64285	0.143	0.034	0.942116	LSAMP	0.0258957
3.75e-05	-1.45994	0.254	0.46	0.945849	NKG7	0.024178
3.82e-05	1.73352	0.19	0.057	0.961914	TOMM34	0.016864
3.83e-05	2.10497	0.111	0.023	0.965051	KIAA1671	0.01545
4.09e-05	-0.995093	0.365	0.546	1	TAF7	0
4.13e-05	0.410316	0.857	0.739	1	NDUFA13	0
4.14e-05	-0.896331	0.397	0.599	1	LYAR	0
4.16e-05	1.39453	0.222	0.071	1	GUCD1	0
4.17e-05	1.60875	0.175	0.049	1	IRF5	0
4.21e-05	-1.68261	0.175	0.387	1	ATF7IP2	0
4.26e-05	1.86429	0.143	0.035	1	DONSON	0
4.27e-05	1.36425	0.238	0.08	1	CD79B	0
4.27e-05	0.737806	0.651	0.449	1	PIM2	0
4.28e-05	0.827015	0.619	0.385	1	IDH2	0
4.43e-05	1.06295	0.365	0.149	1	FAM118A	0
4.45e-05	1.16021	0.333	0.133	1	OASL	0
4.59e-05	-1.12833	0.302	0.497	1	BTN3A1	0
4.59e-05	0.730286	0.683	0.448	1	RNF181	0
4.61e-05	-1.698	0.127	0.361	1	CTSH	0
4.61e-05	1.46145	0.143	0.034	1	GLA	0
4.64e-05	-0.704575	0.508	0.679	1	MBP	0
4.7e-05	3.13207	0.063	0.008	1	SLC19A1	0
4.85e-05	1.44863	0.19	0.056	1	RFC5	0
4.89e-05	1.11148	0.302	0.111	1	CSTPP1	0
4.9e-05	-0.748239	0.492	0.665	1	ZBTB20	0
4.9e-05	-0.57644	0.603	0.765	1	RSRP1	0
4.91e-05	-0.932255	0.349	0.555	1	TRAT1	0
4.98e-05	-0.61314	0.587	0.775	1	SYNE2	0
4.99e-05	0.928072	0.476	0.223	1	TPGS2	0
5e-05	3.02818	0.063	0.008	1	ZNF625	0
5.02e-05	0.552215	0.778	0.594	1	RALY	0
5.05e-05	2.95614	0.063	0.008	1	IGSF9B	0
5.13e-05	2.09857	0.127	0.03	1	LINC01572	0
5.25e-05	-0.785498	0.46	0.623	1	SPSB3	0
5.37e-05	2.04651	0.127	0.03	1	TRIM16	0
5.43e-05	0.879764	0.524	0.258	1	CDC123	0
5.47e-05	1.28401	0.254	0.09	1	UPRT	0
5.48e-05	3.58563	0.048	0.005	1	WDR62	0
5.48e-05	3.68717	0.048	0.005	1	SULT2B1	0
5.48e-05	3.44001	0.048	0.005	1	SMTN	0
5.48e-05	3.50553	0.048	0.005	1	KIF4A	0
5.48e-05	1.68811	0.127	0.029	1	C9orf64	0
5.5e-05	-1.07892	0.286	0.515	1	GLS	0
5.52e-05	1.381	0.206	0.064	1	FAM13A	0
5.54e-05	2.3213	0.079	0.013	1	RGL1	0
5.57e-05	1.15662	0.365	0.16	1	ITPA	0
5.6e-05	3.64843	0.048	0.005	1	PIK3AP1	0
5.8e-05	3.04489	0.048	0.005	1	PDC-AS1	0
5.83e-05	1.84116	0.143	0.036	1	FOSB	0
5.87e-05	3.08124	0.048	0.005	1	LINC00471	0
5.93e-05	0.843531	0.635	0.368	1	FKBP1A	0
5.94e-05	1.24271	0.333	0.139	1	HADH	0
6e-05	2.80308	0.048	0.005	1	OTUB2	0
6e-05	3.16247	0.048	0.005	1	ITGAM	0
6e-05	3.17497	0.048	0.005	1	SLCO4A1-AS2	0
6.01e-05	-0.492694	0.683	0.799	1	EML4	0
6.09e-05	0.725852	0.714	0.521	1	DUT	0
6.19e-05	0.873466	0.46	0.203	1	FAM120A	0
6.23e-05	1.37025	0.238	0.082	1	WSB2	0
6.26e-05	0.706272	0.698	0.429	1	FBL	0
6.28e-05	2.30539	0.095	0.018	1	FBXL19	0
6.34e-05	-0.431711	0.73	0.893	1	JAK1	0
6.36e-05	1.50583	0.19	0.057	1	CPPED1	0
6.37e-05	0.819658	0.619	0.347	1	NDUFA7	0
6.41e-05	1.58883	0.222	0.076	1	RCC2	0
6.44e-05	2.30373	0.095	0.018	1	GSK3B-DT	0
6.51e-05	1.04372	0.286	0.103	1	EOLA2	0
6.52e-05	1.72448	0.175	0.051	1	ACOX3	0
6.56e-05	1.98765	0.143	0.037	1	GSTZ1	0
6.57e-05	1.33675	0.175	0.049	1	TMEM273	0
6.58e-05	1.60279	0.238	0.087	1	RFC4	0
6.58e-05	1.91627	0.111	0.024	1	LINC00467	0
6.6e-05	1.15694	0.286	0.106	1	MDP1	0
6.63e-05	1.04364	0.365	0.156	1	FAM3C	0
6.72e-05	-1.14763	0.27	0.478	1	PRRC2B	0
6.75e-05	2.34977	0.111	0.024	1	NCAPG2	0
6.82e-05	-0.621075	0.556	0.673	1	SUN2	0
6.96e-05	1.22971	0.302	0.114	1	CGAS	0
7.06e-05	2.08286	0.127	0.031	1	DDX11	0
7.18e-05	1.3688	0.19	0.057	1	LXN	0
7.22e-05	-0.885944	0.365	0.564	1	TRIM22	0
7.36e-05	0.516167	0.778	0.597	1	RHOG	0
7.43e-05	4.55375	0.032	0.002	1	BOLL	0
7.48e-05	1.11687	0.349	0.144	1	IKBIP	0
7.55e-05	4.21369	0.032	0.002	1	LNCATV	0
7.55e-05	4.32478	0.032	0.002	1	DSCAML1	0
7.55e-05	4.26785	0.032	0.002	1	TDRD9	0
7.62e-05	1.29865	0.27	0.101	1	CPOX	0
7.67e-05	4.38323	0.032	0.002	1	NEURL3	0
7.67e-05	4.18228	0.032	0.002	1	RNF32-AS1	0
7.67e-05	4.13762	0.032	0.002	1	LAYN	0
7.67e-05	3.80612	0.032	0.002	1	OVCH1-AS1	0
7.67e-05	4.20131	0.032	0.002	1	DDX11-AS1	0
7.67e-05	4.00881	0.032	0.002	1	CFAP251	0
7.67e-05	4.05495	0.032	0.002	1	GAS6-AS1	0
7.67e-05	4.24719	0.032	0.002	1	HASPIN	0
7.69e-05	2.11176	0.095	0.018	1	INF2	0
7.69e-05	0.899461	0.54	0.296	1	SMC3	0
7.73e-05	0.89445	0.571	0.334	1	NASP	0
7.79e-05	3.53701	0.032	0.002	1	MYOSLID	0
7.79e-05	3.70778	0.032	0.002	1	CDKL2	0
7.79e-05	3.60367	0.032	0.002	1	PMCH	0
7.87e-05	-1.81831	0.079	0.322	1	SPART	0
7.92e-05	3.67712	0.032	0.002	1	DLEU2L	0
7.92e-05	3.58489	0.032	0.002	1	ADCY10	0
7.92e-05	3.86044	0.032	0.002	1	EVC	0
7.92e-05	3.74508	0.032	0.002	1	CPEB2-DT	0
7.92e-05	3.36829	0.032	0.002	1	LINC02265	0
7.92e-05	3.41148	0.032	0.002	1	H4C13	0
7.92e-05	3.63504	0.032	0.002	1	PTP4A1	0
7.92e-05	3.55573	0.032	0.002	1	GLDC	0
7.92e-05	3.70675	0.032	0.002	1	MMP21	0
7.92e-05	3.43926	0.032	0.002	1	PLAAT2	0
7.92e-05	3.82261	0.032	0.002	1	OAF	0
7.92e-05	3.78994	0.032	0.002	1	HELLPAR	0
7.92e-05	3.81342	0.032	0.002	1	DPF3	0
7.92e-05	3.58988	0.032	0.002	1	CERS3-AS1	0
7.92e-05	3.29961	0.032	0.002	1	CENPN-AS1	0
7.92e-05	3.49735	0.032	0.002	1	TWSG1-DT	0
7.99e-05	1.81951	0.143	0.037	1	NAPA-AS1	0
8.05e-05	1.74068	0.175	0.052	1	ZNF718	0
8.06e-05	0.950001	0.492	0.268	1	FDPS	0
8.18e-05	1.30332	0.222	0.073	1	AJM1	0
8.19e-05	2.08067	0.111	0.024	1	LUCAT1	0
8.24e-05	0.973001	0.381	0.162	1	ELP4	0
8.49e-05	-1.55336	0.175	0.386	1	MYLIP	0
8.55e-05	1.20323	0.27	0.099	1	SLC25A46	0
8.57e-05	-1.07194	0.333	0.506	1	HECA	0
8.69e-05	0.875313	0.397	0.165	1	COMMD1	0
8.69e-05	1.40021	0.19	0.058	1	LY96	0
8.73e-05	0.73026	0.635	0.383	1	MKNK2	0
8.89e-05	-1.68922	0.127	0.355	1	CDC25B	0
8.96e-05	0.207458	0.889	0.908	1	IL2RG	0
9.04e-05	1.01674	0.302	0.113	1	PDK1	0
9.21e-05	1.32249	0.302	0.125	1	LTA	0
9.26e-05	1.20685	0.238	0.081	1	TMED1	0
9.34e-05	1.0855	0.429	0.226	1	MAF	0
9.43e-05	1.52355	0.19	0.06	1	TAB3	0
9.59e-05	-0.583093	0.603	0.716	1	HNRNPA0	0
9.62e-05	1.54996	0.159	0.044	1	GTPBP2	0
9.72e-05	1.46882	0.238	0.086	1	PGD	0
9.89e-05	0.883929	0.429	0.182	1	TRIM21	0
9.93e-05	1.35711	0.317	0.142	1	MCM3	0
9.99e-05	1.57191	0.159	0.044	1	GNE	0
0.000100022	0.497587	0.81	0.633	1	PRDX2	0
0.000101594	1.01172	0.381	0.164	1	GEMIN7	0
0.000102296	0.486531	0.81	0.637	1	SEPTIN6	0
0.000102399	-0.57704	0.571	0.724	1	RIPOR2	0
0.000102704	-1.97081	0.063	0.294	1	CYB561	0
0.000103352	1.11654	0.333	0.139	1	ZFP91	0
0.000103527	3.39514	0.063	0.009	1	LGMN	0
0.000105049	0.755103	0.635	0.37	1	LAMTOR5	0
0.000105406	-1.08936	0.302	0.476	1	GPS2	0
0.000105817	0.925277	0.476	0.235	1	FAS	0
0.000106099	-1.02336	0.302	0.533	1	DUSP1	0
0.000106563	2.19689	0.143	0.041	1	KCNQ5	0
0.000106892	1.28037	0.238	0.083	1	CCDC127	0
0.000107966	1.14297	0.333	0.137	1	PPIP5K2	0
0.000108596	-1.86512	0.111	0.332	1	LPAR6	0
0.000109226	2.23158	0.095	0.019	1	CREB3L4	0
0.000110424	0.743888	0.651	0.423	1	IFI27L2	0
0.000111008	-0.8649	0.397	0.555	1	CDC42SE1	0
0.000111615	2.97923	0.063	0.009	1	GEN1	0
0.000114624	-0.731184	0.476	0.63	1	NME3	0
0.0001149	1.37947	0.206	0.068	1	CTC-338M12.4	0
0.000115101	1.16618	0.333	0.145	1	OSBPL3	0
0.000115427	1.19852	0.333	0.146	1	CD226	0
0.000116072	-0.834315	0.381	0.582	1	BIN2	0
0.000116074	2.19192	0.079	0.014	1	SLC29A1	0
0.000117755	1.48616	0.175	0.052	1	SMIM30	0
0.000119894	1.09495	0.27	0.099	1	SYNE3	0
0.000119955	1.1803	0.302	0.123	1	TDP1	0
0.000123195	0.89626	0.476	0.24	1	DNPH1	0
0.000124324	1.18005	0.365	0.169	1	IL2RB	0
0.000124394	0.808552	0.587	0.298	1	YWHAE	0
0.000125391	2.56749	0.063	0.009	1	MAMLD1	0
0.000126868	0.82976	0.603	0.401	1	ANP32E	0
0.000127975	1.07686	0.333	0.138	1	SCLT1	0
0.000128291	0.877894	0.492	0.264	1	NDUFB5	0
0.000128397	-0.877063	0.397	0.548	1	MAX	0
0.000129224	1.50723	0.19	0.061	1	SNRNP25	0
0.000129292	-0.586113	0.571	0.717	1	ZFP36	0
0.000130822	1.18024	0.286	0.113	1	ATP23	0
0.000134947	1.22468	0.238	0.084	1	NANS	0
0.000136386	-0.763603	0.476	0.58	1	EPB41	0
0.000136746	1.32057	0.159	0.044	1	ERI1	0
0.000137271	-0.295681	0.841	0.925	1	S100A11	0
0.000137352	0.968561	0.365	0.157	1	DCPS	0
0.000137492	1.03176	0.365	0.159	1	SKA2	0
0.000140056	0.936111	0.492	0.269	1	DLEU2	0
0.000141912	1.05849	0.349	0.146	1	STAT2	0
0.000142471	-0.46759	0.667	0.801	1	SF1	0
0.000142527	0.450282	0.73	0.637	1	TRAPPC1	0
0.000146419	0.690696	0.698	0.434	1	SUMO1	0
0.00014663	1.17458	0.27	0.103	1	TXLNA	0
0.000146677	0.565275	0.714	0.559	1	COX5A	0
0.000148249	-0.4505	0.667	0.816	1	ANKRD12	0
0.000149051	-1.41925	0.175	0.391	1	LYSMD2	0
0.000150537	2.23896	0.095	0.02	1	CNTROB	0
0.00015084	1.0656	0.413	0.208	1	HDAC7	0
0.000153089	1.44133	0.206	0.071	1	ZMIZ1	0
0.000154506	0.957141	0.429	0.209	1	ARPP19	0
0.000154663	-2.53097	0.032	0.239	1	ADRB2	0
0.000154722	1.79146	0.127	0.033	1	TSHZ2	0
0.000155353	1.14937	0.238	0.083	1	NUDT2	0
0.000160768	0.943157	0.46	0.225	1	LDLRAD4	0
0.000161365	1.94562	0.127	0.033	1	PLAGL2	0
0.000161393	0.58392	0.746	0.529	1	MZT2A	0
0.000163312	2.21779	0.095	0.02	1	ARID3A	0
0.000163658	1.66694	0.111	0.025	1	C17orf58	0
0.000168012	-0.554389	0.54	0.766	1	KLRB1	0
0.000169514	-1.14783	0.286	0.473	1	ERN1	0
0.000171938	1.21147	0.317	0.141	1	PAXBP1	0
0.000171955	0.822592	0.556	0.346	1	BNIP3	0
0.000174075	-0.44051	0.698	0.815	1	RBM39	0
0.000178127	2.10801	0.095	0.02	1	MASTL	0
0.000178203	0.3808	0.81	0.721	1	TMBIM6	0
0.000178254	2.3247	0.079	0.014	1	PHLDA3	0
0.000179443	2.38702	0.079	0.014	1	ZC2HC1A	0
0.000179819	0.668913	0.667	0.507	1	CLDND1	0
0.000180487	-1.17324	0.222	0.448	1	RASA3	0
0.000182933	1.2899	0.27	0.109	1	COG6	0
0.000182994	1.06214	0.349	0.155	1	ARL3	0
0.000185101	0.850065	0.54	0.286	1	PICALM	0
0.000186415	3.74959	0.048	0.005	1	PCBP3	0
0.000187283	0.932146	0.413	0.188	1	CSRP1	0
0.0001891	1.65333	0.143	0.04	1	FADS2	0
0.000190207	3.51898	0.048	0.005	1	RFTN2	0
0.000190207	3.42635	0.048	0.005	1	ANO7	0
0.00019048	2.36149	0.079	0.014	1	MCM8	0
0.000191114	1.35487	0.27	0.113	1	PI4K2B	0
0.000191176	-0.640706	0.492	0.627	1	SEC62	0
0.000193458	0.463074	0.81	0.67	1	CSNK2B	0
0.000194028	-2.95096	0.016	0.212	1	IGLV2-14	0
0.000196095	1.34695	0.238	0.089	1	FN3KRP	0
0.000200626	1.76456	0.19	0.067	1	ATP1B1	0
0.000202054	-0.389918	0.73	0.826	1	C12orf57	0
0.000202405	-2.75135	0.048	0.241	1	LPGAT1	0
0.000205856	1.08491	0.302	0.122	1	HDAC10	0
0.000206858	1.47883	0.19	0.064	1	SHMT1	0
0.000208185	2.91761	0.048	0.005	1	ZNF687-AS1	0
0.000208185	2.94115	0.048	0.005	1	NT5DC2	0
0.000208185	2.96641	0.048	0.005	1	IL7	0
0.000211025	1.84585	0.111	0.026	1	NBL1	0
0.000211437	1.38656	0.143	0.039	1	NPDC1	0
0.000212348	1.10195	0.254	0.096	1	TRIOBP	0
0.000212369	-0.529466	0.587	0.731	1	TC2N	0
0.000212391	2.97237	0.048	0.005	1	AKR1E2	0
0.000214524	2.74868	0.048	0.005	1	LNCTAM34A	0
0.000214524	2.64539	0.048	0.005	1	C16orf46	0
0.000215923	0.987849	0.397	0.189	1	NSMCE1	0
0.000217309	0.724924	0.603	0.415	1	MFSD10	0
0.000221518	1.36608	0.302	0.141	1	H2AC11	0
0.00022573	1.69085	0.175	0.057	1	POLE	0
0.000225984	-0.895287	0.365	0.544	1	MYCBP2	0
0.000226743	1.04225	0.349	0.152	1	EMC2	0
0.000226935	-2.12331	0.048	0.254	1	PPP2R2B	0
0.000226996	-0.859998	0.381	0.544	1	TMEM259	0
0.000231705	-1.85566	0.111	0.309	1	EEIG1	0
0.000232188	-0.369184	0.778	0.879	1	SNHG6	0
0.000233052	0.494824	0.762	0.604	1	FNBP1	0
0.000234837	0.367751	0.857	0.749	1	PSMB8	0
0.000236571	3.07464	0.063	0.01	1	OSBP2	0
0.000236626	1.41647	0.127	0.033	1	INTS7	0
0.000240246	2.9694	0.063	0.01	1	MIR22HG	0
0.000241792	-0.712237	0.46	0.593	1	ORMDL1	0
0.000242866	-1.1279	0.238	0.447	1	SRPRA	0
0.000243774	-0.686912	0.492	0.628	1	PTPRCAP	0
0.000248064	-0.936699	0.365	0.508	1	SLC3A2	0
0.000251433	-1.32	0.206	0.407	1	RNF166	0
0.000259438	2.60125	0.063	0.01	1	TMEM241	0
0.00026029	0.944743	0.413	0.192	1	ERCC1	0
0.000261855	0.836499	0.556	0.308	1	SARNP	0
0.000262487	-0.751615	0.413	0.58	1	CCNH	0
0.000262846	0.811433	0.492	0.248	1	PHPT1	0
0.000263343	1.07389	0.27	0.105	1	PEX14	0
0.00026366	0.844702	0.571	0.33	1	LSM2	0
0.000264461	0.965436	0.222	0.077	1	ASCC1	0
0.000269277	1.74586	0.159	0.05	1	NSMF	0
0.000271001	-0.544326	0.603	0.74	1	LBH	0
0.000271403	-0.234843	0.889	0.985	1	H3-3B	0
0.000271998	0.912233	0.349	0.152	1	TBC1D10B	0
0.000276677	1.84615	0.127	0.034	1	ICA1	0
0.000280088	-2.10886	0.032	0.231	1	CAMK2N1	0
0.000283382	1.72651	0.111	0.027	1	SLC38A4-AS1	0
0.000284505	-0.526383	0.603	0.731	1	SPCS1	0
0.000284706	0.800527	0.397	0.17	1	BRAT1	0
0.000284773	-0.849198	0.333	0.554	1	CTSW	0
0.000286803	1.11751	0.286	0.115	1	SNX4	0
0.000288431	1.8116	0.095	0.021	1	ZFHX3-AS1	0
0.000288446	-1.33952	0.175	0.391	1	ANXA2R	0
0.000289754	1.14656	0.238	0.09	1	SLA2	0
0.000289784	0.99521	0.349	0.154	1	PMM1	0
0.000293205	1.29715	0.238	0.09	1	EHD4	0
0.0002935	1.40447	0.19	0.065	1	XRCC4	0
0.000294854	1.87758	0.095	0.021	1	ALG10B	0
0.000294876	0.76189	0.619	0.403	1	ELMO1	0
0.000296519	-1.97297	0.127	0.307	1	FAM50B	0
0.000299741	-0.775904	0.429	0.575	1	SNHG8	0
0.000300902	0.69359	0.619	0.376	1	PRDM1	0
0.000301197	-0.585004	0.54	0.657	1	EPC1	0
0.00030642	1.82	0.095	0.021	1	MIR222HG	0
0.00031117	0.72035	0.619	0.43	1	SYTL3	0
0.000311204	-0.38537	0.73	0.795	1	EIF3G	0
0.000312005	0.712868	0.603	0.432	1	SEC11A	0
0.000314347	1.70929	0.127	0.034	1	ERICH6-AS1	0
0.000317511	-2.87786	0.032	0.215	1	LINC02384	0
0.000318409	1.72619	0.095	0.021	1	SLC12A4	0
0.000319336	0.590371	0.683	0.495	1	HMGN1	0
0.000319653	-0.706457	0.429	0.616	1	HP1BP3	0
0.000322486	-1.33057	0.19	0.384	1	SETX	0
0.000324731	1.23982	0.206	0.072	1	GET1	0
0.000326533	1.00341	0.333	0.143	1	POU2F2	0
0.000327659	1.18204	0.238	0.091	1	FAM210A	0
0.000328118	-0.315593	0.794	0.854	1	YPEL3	0
0.000330616	2.10032	0.079	0.015	1	P2RY11	0
0.000333547	0.598877	0.651	0.473	1	PSMA2	0
0.000334775	2.02152	0.079	0.015	1	CACNA1C	0
0.000337802	1.36506	0.127	0.033	1	ABHD8	0
0.000341106	2.12821	0.079	0.015	1	UCK2	0
0.000342799	-1.33617	0.222	0.393	1	RAB18	0
0.000344537	1.05754	0.222	0.079	1	COQ5	0
0.00035656	1.01549	0.27	0.106	1	PSMG1	0
0.000357904	0.777322	0.54	0.266	1	AP2B1	0
0.000359323	-0.741251	0.429	0.568	1	HMGN3	0
0.000360717	0.828973	0.413	0.187	1	SPPL2A	0
0.000363714	0.844482	0.492	0.264	1	MTFP1	0
0.000363946	1.05576	0.254	0.099	1	PEX19	0
0.000364613	1.58663	0.127	0.034	1	NINJ2	0
0.000365289	1.80747	0.079	0.015	1	SUV39H2-DT	0
0.000365373	1.1731	0.286	0.125	1	DCTPP1	0
0.000368565	-1.17677	0.238	0.42	1	ABLIM1	0
0.000369122	-2.24167	0.048	0.24	1	APBA2	0
0.000375125	0.604955	0.714	0.526	1	OSTF1	0
0.000375899	1.61576	0.206	0.08	1	RFC2	0
0.000381351	1.00832	0.302	0.127	1	CSNK1G1	0
0.000381774	-0.698829	0.476	0.621	1	RABAC1	0
0.000381964	-3.89464	0	0.17	1	LINC01644	0
0.000382019	0.921935	0.317	0.131	1	RABGEF1	0
0.000382161	-1.28999	0.159	0.363	1	PDLIM2	0
0.000383614	-0.946447	0.317	0.484	1	CDKN2D	0
0.000383815	1.76689	0.127	0.035	1	IL1RAP	0
0.000384331	-0.758647	0.46	0.572	1	SYTL1	0
0.000385185	1.35375	0.206	0.075	1	TNK2	0
0.000387418	1.55654	0.127	0.034	1	DYNC2LI1	0
0.00038842	-1.45939	0.19	0.369	1	NCR3	0
0.000389397	2.06708	0.095	0.022	1	ABAT	0
0.000390337	0.992129	0.286	0.115	1	USP12	0
0.000395526	-0.47117	0.635	0.835	1	PLAAT4	0
0.00039748	1.39053	0.159	0.05	1	TRIM34	0
0.000401086	1.25289	0.286	0.127	1	ATAD2	0
0.000402389	0.567389	0.73	0.518	1	LPXN	0
0.000405834	0.39539	0.825	0.707	1	PPP1CA	0
0.000406293	1.99368	0.095	0.022	1	MED20	0
0.000411127	1.63973	0.143	0.042	1	INCENP	0
0.000411672	1.11564	0.238	0.091	1	RNF214	0
0.00041206	0.697629	0.619	0.387	1	TMEM256	0
0.000413498	0.979236	0.27	0.105	1	MCM6	0
0.000418875	0.916613	0.429	0.22	1	ACAA2	0
0.000422223	-1.12146	0.19	0.406	1	DBP	0
0.000423955	1.26656	0.254	0.106	1	ZC3H4	0
0.000431477	-0.367104	0.73	0.813	1	TRIR	0
0.000431834	1.44731	0.175	0.058	1	CETN3	0
0.000433275	1.02865	0.333	0.15	1	TSPOAP1-AS1	0
0.000433281	0.72684	0.508	0.249	1	HDGF	0
0.00043493	0.607775	0.73	0.498	1	ATP5PF	0
0.000435978	1.06511	0.238	0.09	1	TP53BP1	0
0.000436371	0.983646	0.286	0.115	1	ZMAT5	0
0.000445325	1.1335	0.286	0.12	1	ACOT13	0
0.000447392	0.872055	0.381	0.173	1	PMF1	0
0.000450517	1.65138	0.111	0.028	1	THSD4-AS1	0
0.000451719	2.37175	0.079	0.016	1	CACNA2D4	0
0.000454886	1.42901	0.159	0.05	1	ZNF254	0
0.000457503	1.08074	0.302	0.13	1	PCYT1A	0
0.000460037	1.63233	0.175	0.061	1	PPCDC	0
0.000461154	1.03119	0.349	0.165	1	PMVK	0
0.000480814	1.59645	0.127	0.035	1	THG1L	0
0.000483049	0.463781	0.778	0.632	1	PSMB1	0
0.000484751	1.00305	0.254	0.098	1	PXK	0
0.000485125	1.58759	0.143	0.043	1	C8orf88	0
0.000485803	1.22994	0.254	0.107	1	NUP37	0
0.000490204	-0.73061	0.397	0.572	1	MICOS10	0
0.000491872	1.41306	0.143	0.042	1	ZFYVE1	0
0.000491977	-1.5546	0.111	0.312	1	DOCK9	0
0.000498787	0.812467	0.46	0.24	1	UBE2V2	0
0.000501146	2.40242	0.063	0.011	1	FIRRE	0
0.000504493	-1.38396	0.127	0.352	1	DDX21	0
0.000508326	2.48506	0.063	0.011	1	C4orf46	0
0.000512145	1.01287	0.302	0.127	1	CBR1	0
0.000516127	0.789405	0.524	0.307	1	CD58	0
0.000523092	1.21518	0.206	0.075	1	AFDN	0
0.000523337	-1.03907	0.302	0.456	1	NIPBL	0
0.00052603	3.09853	0.048	0.006	1	STIL	0
0.000531815	-0.282433	0.841	0.925	1	CCNI	0
0.000531966	1.35958	0.27	0.119	1	PIGB	0
0.000533038	0.394095	0.841	0.736	1	C4orf3	0
0.000534098	-2.30213	0.032	0.215	1	SLAMF7	0
0.000536238	1.588	0.175	0.062	1	FNTB	0
0.000536495	0.873471	0.46	0.246	1	CAPN1	0
0.000537163	0.559549	0.762	0.566	1	PSMA1	0
0.000539713	1.33097	0.19	0.068	1	OAZ2	0
0.000542027	0.869341	0.46	0.237	1	RBBP7	0
0.000543345	1.99896	0.079	0.016	1	HSF4	0
0.000550652	-2.8807	0.016	0.186	1	CYTH3	0
0.000553498	1.48844	0.159	0.052	1	TRAPPC2B	0
0.000554864	1.11219	0.302	0.131	1	COMMD5	0
0.00055638	1.86624	0.127	0.037	1	IZUMO4	0
0.000575115	2.82617	0.048	0.006	1	RALY-AS1	0
0.000575878	1.03116	0.19	0.065	1	METTL25B	0
0.000577311	2.0256	0.095	0.023	1	BAZ1A-AS1	0
0.000577974	3.83073	0.032	0.003	1	TRIP13	0
0.000579941	0.709533	0.603	0.419	1	TALDO1	0
0.000580252	2.82104	0.048	0.006	1	CCRL2	0
0.000587431	-0.763773	0.365	0.545	1	RBMS1	0
0.000590653	2.62519	0.048	0.006	1	HYAL3	0
0.000590653	2.75994	0.048	0.006	1	PLAT	0
0.000592185	-1.78959	0.048	0.244	1	PLEKHA1	0
0.000592648	3.79276	0.032	0.003	1	RASD1	0
0.000593751	0.731084	0.556	0.323	1	LMAN1	0
0.000595918	2.42412	0.048	0.006	1	LINC02980	0
0.000597955	0.749698	0.46	0.222	1	FIBP	0
0.000600114	3.70345	0.032	0.003	1	SKA1	0
0.000600114	3.6706	0.032	0.003	1	ERCC6L	0
0.000601526	0.787651	0.556	0.329	1	HELZ	0
0.00060362	0.755367	0.444	0.211	1	VPS26A	0
0.000603655	0.655348	0.667	0.393	1	UQCRC2	0
0.000603764	-0.877956	0.381	0.506	1	TMED10	0
0.000605395	0.219182	0.921	0.879	1	ARPC1B	0
0.000605733	1.2279	0.19	0.068	1	GNAQ	0
0.000607668	3.5036	0.032	0.003	1	SOX30	0
0.000607668	3.5238	0.032	0.003	1	DHDH	0
0.000609495	1.2062	0.222	0.085	1	PIP5K1A	0
0.00061531	3.40805	0.032	0.003	1	MIR34AHG	0
0.00061531	3.50695	0.032	0.003	1	LINC03052	0
0.00061531	3.39151	0.032	0.003	1	PPM1K-DT	0
0.00061531	3.25658	0.032	0.003	1	PRTFDC1	0
0.00061531	3.27623	0.032	0.003	1	TBC1D3D	0
0.000620008	-2.26533	0.048	0.227	1	RNF130	0
0.000622543	0.898647	0.413	0.21	1	LINGO1	0
0.000623042	3.38949	0.032	0.003	1	SLC8A1	0
0.000623042	2.88642	0.032	0.003	1	DNAH12	0
0.000623042	3.22172	0.032	0.003	1	CNTLN	0
0.000623042	3.23073	0.032	0.003	1	B4GALT1-AS1	0
0.000623042	3.0801	0.032	0.003	1	SEMA7A	0
0.000623042	3.14965	0.032	0.003	1	HSD3B7	0
0.000623042	3.16425	0.032	0.003	1	KIF1C-AS1	0
0.000623042	3.17141	0.032	0.003	1	BSG-AS1	0
0.000623042	3.26684	0.032	0.003	1	LYPD5	0
0.000623042	3.09334	0.032	0.003	1	LINC01547	0
0.000623042	3.39258	0.032	0.003	1	KLHDC7B-DT	0
0.000624732	1.05354	0.27	0.111	1	GPR68	0
0.000627377	0.901398	0.381	0.184	1	PLEKHA2	0
0.00062767	0.862659	0.286	0.116	1	TFPT	0
0.000627965	0.827248	0.444	0.217	1	STIP1	0
0.000632689	1.308	0.206	0.079	1	SYT11	0
0.000637589	0.92813	0.349	0.162	1	TCEA2	0
0.000637915	-0.536694	0.556	0.693	1	SRRM1	0
0.000639024	1.66986	0.095	0.023	1	RFX2	0
0.000639432	1.38749	0.175	0.061	1	PDK1-AS1	0
0.00064391	1.03626	0.19	0.066	1	SMG9	0
0.000656261	-3.77886	0	0.158	1	TPBG	0
0.00065782	0.703025	0.397	0.174	1	MOSPD3	0
0.000671012	-0.276162	0.825	0.96	1	CD37	0
0.00067102	1.4085	0.19	0.071	1	AHI1	0
0.000674062	0.910288	0.381	0.181	1	PDCL3	0
0.000689897	0.19707	0.921	0.897	1	TAGLN2	0
0.000691575	1.70343	0.143	0.046	1	IFI30	0
0.000700305	-1.92519	0.063	0.25	1	ZNF32	0
0.00070255	1.72892	0.111	0.03	1	FADS1	0
0.000706828	1.56726	0.095	0.023	1	GAS8	0
0.000706994	0.729697	0.587	0.357	1	PSMB2	0
0.000708212	1.16419	0.159	0.051	1	CCHCR1	0
0.000710388	1.47939	0.095	0.023	1	ATF3	0
0.000710479	2.51901	0.079	0.017	1	H3C11	0
0.000713175	1.05114	0.302	0.131	1	GALK1	0
0.000713964	1.42896	0.095	0.023	1	ZNF630	0
0.000719146	-1.97951	0.063	0.248	1	LINC02084	0
0.000722771	0.913228	0.381	0.182	1	STK16	0
0.000725022	0.907973	0.397	0.201	1	SMARCB1	0
0.00073062	-0.337288	0.746	0.839	1	TGFB1	0
0.00073959	-0.733942	0.444	0.533	1	TMBIM4	0
0.000742542	-1.02156	0.254	0.448	1	MEAF6	0
0.000743012	0.767446	0.556	0.311	1	PPP1R7	0
0.000744594	0.881902	0.444	0.231	1	ECHS1	0
0.000747463	0.321462	0.841	0.758	1	COX7A2	0
0.000748766	0.934301	0.333	0.154	1	IKBKB	0
0.00075043	0.587755	0.698	0.486	1	PPP4C	0
0.000753364	1.35498	0.159	0.052	1	SAMD10	0
0.000758318	1.02978	0.302	0.134	1	WDR18	0
0.000768213	-0.599338	0.524	0.628	1	FUS	0
0.000768519	-0.542709	0.54	0.681	1	LEPROTL1	0
0.000769869	0.837871	0.397	0.193	1	COX20	0
0.000772939	0.897276	0.333	0.148	1	EML2	0
0.000774325	0.799523	0.476	0.269	1	DHFR	0
0.000775193	0.770257	0.508	0.269	1	UBR5	0
0.000776911	0.962273	0.286	0.12	1	ALG12	0
0.00077711	1.07284	0.254	0.106	1	SLC35A4	0
0.000783903	1.22742	0.222	0.088	1	CYP51A1	0
0.00078598	0.842194	0.476	0.263	1	STOML2	0
0.000788605	0.348305	0.825	0.739	1	WIPF1	0
0.000791798	0.869489	0.429	0.22	1	ST8SIA4	0
0.000793747	0.202568	0.825	0.844	1	ARPC3	0
0.000803575	-2.03867	0.048	0.224	1	BEX2	0
0.000806464	0.587882	0.683	0.534	1	SH2D2A	0
0.000814043	1.35943	0.143	0.044	1	FAM185A	0
0.000819731	1.6706	0.127	0.038	1	CCDC117	0
0.000829426	1.27847	0.19	0.07	1	PRDM8	0
0.000837877	-0.456238	0.635	0.717	1	PDIA3	0
0.000839944	1.69972	0.159	0.055	1	MMS22L	0
0.000841109	1.32547	0.19	0.071	1	MMAB	0
0.000849134	1.22618	0.175	0.061	1	BNIP1	0
0.000853653	0.764198	0.524	0.295	1	RTF2	0
0.000863865	-0.716262	0.444	0.563	1	MYO1F	0
0.000864539	1.12642	0.222	0.088	1	MRM2	0
0.000884335	2.45982	0.063	0.012	1	RUSC1-AS1	0
0.000884349	-0.927969	0.317	0.465	1	SERINC1	0
0.000886523	1.35177	0.159	0.053	1	ZNF180	0
0.000889518	-0.523101	0.587	0.726	1	NFKBIA	0
0.000890873	-0.779406	0.397	0.508	1	SYNRG	0
0.000891839	0.764535	0.476	0.258	1	DDB2	0
0.000900682	0.681796	0.603	0.369	1	CHST11	0
0.000901597	1.74791	0.111	0.031	1	RAB20	0
0.000903284	-0.568375	0.524	0.667	1	BCL11B	0
0.000905993	1.4575	0.159	0.054	1	HAPLN3	0
0.000914644	0.466476	0.825	0.664	1	FAM107B	0
0.000926313	2.34995	0.063	0.012	1	RNASE4	0
0.000938656	-1.89783	0.095	0.265	1	ILKAP	0
0.000946317	-0.849817	0.333	0.494	1	FNTA	0
0.000950213	1.29079	0.19	0.071	1	TSC1	0
0.000951351	0.842827	0.365	0.173	1	FARS2	0
0.000954744	-1.08335	0.206	0.393	1	CRTAP	0
0.000967749	0.528917	0.714	0.543	1	ITGAL	0
0.000979716	-0.757841	0.365	0.52	1	CCDC107	0
0.000982998	2.1333	0.063	0.012	1	NR4A1	0
0.000983495	0.778534	0.508	0.279	1	SUMO3	0
0.00098426	-0.856407	0.349	0.485	1	CDC42EP3	0
0.000991036	-0.320659	0.762	0.86	1	FYN	0
0.00099225	-0.698106	0.46	0.552	1	TMC6	0
0.00099307	-1.46232	0.175	0.338	1	DYRK2	0
0.00099459	0.868084	0.429	0.242	1	EIF4A3	0
0.000995137	1.13718	0.222	0.089	1	DCTN6	0
0.000996058	0.683342	0.524	0.287	1	ICOS	0
0.000997384	0.882244	0.413	0.218	1	EIF2AK2	0
0.00100001	1.14109	0.222	0.088	1	MTX2	0
0.00100446	0.897207	0.302	0.133	1	ACSF3	0
0.00100978	1.59916	0.143	0.047	1	H2BC11	0
0.0010111	0.655991	0.619	0.366	1	NDUFB3	0
0.00101335	1.62149	0.143	0.047	1	ZNF282	0
0.00101586	2.09345	0.063	0.012	1	S100A5	0
0.00101586	1.89936	0.063	0.012	1	TGFBR3L	0
0.00102013	0.399669	0.873	0.743	1	H2AZ1	0
0.00102158	0.784844	0.476	0.247	1	KEAP1	0
0.00102549	-2.41605	0.048	0.21	1	STAG3L5P	0
0.00105237	1.23606	0.175	0.062	1	HSPA14	0
0.00105581	0.98108	0.317	0.146	1	CSNK1G3	0
0.00106378	0.476002	0.778	0.571	1	GRK2	0
0.00107502	0.147143	0.937	0.93	1	ATP5MC2	0
0.00107673	1.08263	0.19	0.069	1	ZNF490	0
0.00107769	-1.35586	0.206	0.357	1	ZNF24	0
0.0010923	-1.5106	0.159	0.317	1	SNHG25	0
0.00109796	0.727548	0.46	0.241	1	ZNRF1	0
0.00110066	0.995414	0.302	0.138	1	TTF1	0
0.0011065	0.623147	0.667	0.415	1	RAB1B	0
0.0011088	0.817932	0.206	0.076	1	TKFC	0
0.00111092	1.00196	0.317	0.155	1	RUVBL2	0
0.0011203	0.896575	0.349	0.169	1	COA4	0
0.00112077	0.850379	0.333	0.152	1	MNAT1	0
0.00112525	-0.604782	0.46	0.607	1	PITPNC1	0
0.00112558	-3.06376	0.016	0.169	1	C6orf226	0
0.00113241	-0.57657	0.492	0.685	1	LIME1	0
0.00113662	-2.46265	0.032	0.193	1	SVIL	0
0.00113839	-0.570192	0.587	0.654	1	TSC22D3	0
0.00113921	-1.41541	0.127	0.311	1	SORBS3	0
0.00114933	2.32415	0.079	0.018	1	CHAF1B	0
0.00114936	-1.6227	0.127	0.289	1	TSPYL1	0
0.00115617	0.431113	0.778	0.631	1	NDUFS5	0
0.00115906	-0.591335	0.524	0.608	1	EFHD2	0
0.00116007	-1.9905	0.032	0.204	1	RYK	0
0.00116577	-0.433341	0.667	0.707	1	TNFAIP8	0
0.00116632	1.18346	0.206	0.08	1	ZNF438	0
0.00117842	0.894229	0.222	0.085	1	ASB1	0
0.00118341	2.28459	0.095	0.025	1	CDC7	0
0.00118504	-0.455776	0.619	0.651	1	PABPN1	0
0.00118927	1.25744	0.19	0.071	1	RPF2	0
0.00120017	1.20981	0.317	0.178	1	H2AX	0
0.00120691	-0.552242	0.54	0.642	1	GTF3A	0
0.00120743	-0.896343	0.349	0.467	1	SP140L	0
0.00120749	1.28257	0.19	0.072	1	RITA1	0
0.0012118	-3.64241	0	0.145	1	MATK	0
0.0012216	3.10744	0.048	0.007	1	SLC16A4	0
0.00122354	0.787769	0.349	0.164	1	INTS13	0
0.00123335	-1.10276	0.206	0.377	1	ATP6V0E2	0
0.00123352	0.748982	0.587	0.373	1	H1-2	0
0.00123375	-0.817575	0.349	0.487	1	ORAI1	0
0.00123768	0.484318	0.794	0.586	1	RAP1A	0
0.00124071	1.67609	0.095	0.024	1	IKZF4	0
0.00125137	2.91152	0.048	0.007	1	EVI5	0
0.00125212	-1.76125	0.095	0.262	1	ZMYND11	0
0.00126144	2.8163	0.048	0.007	1	ANKRD33B	0
0.00126563	0.841213	0.333	0.156	1	ACAT1	0
0.00126645	1.23648	0.127	0.038	1	SPATA2	0
0.00126851	0.8015	0.429	0.222	1	COMT	0
0.00127158	2.9385	0.048	0.007	1	SNED1-AS1	0
0.00127402	0.900498	0.317	0.146	1	EEF1AKMT2	0
0.0012818	2.73471	0.048	0.007	1	INPP1	0
0.00128195	1.55477	0.095	0.024	1	ATOSB	0
0.00129392	1.67916	0.127	0.04	1	SPAG5-AS1	0
0.0013	1.63842	0.095	0.024	1	EFEMP2	0
0.00130116	0.877187	0.365	0.193	1	MPI	0
0.00130247	2.81855	0.048	0.007	1	CNKSR2	0
0.00130607	1.47371	0.095	0.024	1	ADM	0
0.00130848	0.715065	0.556	0.313	1	CYB5R3	0
0.00130898	1.15457	0.222	0.091	1	FH	0
0.00132708	1.11395	0.19	0.071	1	FBXO4	0
0.00132765	0.661536	0.619	0.363	1	DOCK2	0
0.00132959	-3.14508	0.016	0.165	1	PELI2	0
0.00133277	0.759924	0.508	0.337	1	CHMP2A	0
0.0013395	0.637535	0.635	0.382	1	ENSA	0
0.00134468	1.24692	0.143	0.046	1	VPS33B	0
0.00134486	1.05893	0.206	0.08	1	GDE1	0
0.00135456	0.665451	0.524	0.275	1	MPC2	0
0.00136115	-2.3834	0.032	0.191	1	MPP7	0
0.00136865	2.52934	0.063	0.013	1	CCNE2	0
0.0013687	-1.43654	0.159	0.326	1	C16orf54	0
0.00137726	2.37633	0.048	0.007	1	DENND3-AS1	0
0.00137726	2.0784	0.048	0.007	1	AIFM2	0
0.00137726	2.32254	0.048	0.007	1	ZNF541	0
0.00137726	2.41223	0.048	0.007	1	MAP3K7CL	0
0.00137726	2.47459	0.048	0.007	1	COL18A1	0
0.00139227	-0.356642	0.698	0.785	1	SERP1	0
0.00139412	0.693296	0.444	0.222	1	NABP1	0
0.00141611	1.27704	0.206	0.083	1	TTF2	0
0.00142507	1.06846	0.302	0.148	1	TIPARP	0
0.00144503	0.940984	0.397	0.217	1	HINT2	0
0.00144832	0.930835	0.317	0.15	1	LAMTOR3	0
0.00145694	0.746622	0.349	0.162	1	MBOAT7	0
0.00146476	1.47077	0.143	0.048	1	NAB1	0
0.00147115	0.906073	0.349	0.169	1	ALKBH6	0
0.00150875	1.93632	0.095	0.025	1	CCDC28B	0
0.00154002	0.984937	0.254	0.11	1	CISD1	0
0.001559	0.424622	0.762	0.614	1	PSMB10	0
0.00156741	0.815525	0.397	0.204	1	CYB5B	0
0.00157777	0.989435	0.206	0.08	1	CC2D1A	0
0.00158629	0.64508	0.587	0.338	1	RNF114	0
0.00160048	0.98058	0.27	0.118	1	KAT5	0
0.00160651	0.749948	0.54	0.386	1	SDF4	0
0.00161383	0.282591	0.905	0.817	1	SUB1	0
0.00162817	2.05939	0.063	0.013	1	KNSTRN	0
0.00163055	-0.774098	0.302	0.481	1	ICAM2	0
0.00163609	-1.16269	0.222	0.376	1	PLCL2	0
0.00164063	1.36348	0.127	0.04	1	VAMP1	0
0.00164834	2.14757	0.063	0.013	1	MATCAP1	0
0.00165264	-2.64954	0.016	0.165	1	TCP10L	0
0.00165747	-2.2912	0.032	0.184	1	KMT5B	0
0.00166516	1.56973	0.111	0.033	1	MOB1B	0
0.00166635	1.34972	0.143	0.048	1	LRRC61	0
0.00167543	-0.568585	0.492	0.621	1	NDUFA3	0
0.00167547	1.08731	0.143	0.047	1	CCDC102A	0
0.00169226	1.09051	0.206	0.083	1	IFT27	0
0.00169978	1.96096	0.063	0.013	1	C1orf74	0
0.00170423	0.796742	0.333	0.154	1	CTBS	0
0.00171621	-1.16801	0.206	0.354	1	STIM2	0
0.00172693	1.72866	0.143	0.051	1	NEMP1	0
0.00173595	-1.23428	0.19	0.351	1	COG5	0
0.00174119	1.09139	0.365	0.217	1	UBE2S	0
0.00174137	-3.57348	0	0.137	1	TAFA1	0
0.00174358	1.09755	0.159	0.055	1	POLI	0
0.00175128	1.19775	0.19	0.075	1	TEX10	0
0.00175852	1.27641	0.159	0.056	1	MYO1C	0
0.00176097	0.747721	0.492	0.314	1	LSM5	0
0.00176236	-1.12108	0.19	0.364	1	ZNF428	0
0.00176512	-1.89903	0.095	0.253	1	ITGA6	0
0.00176821	1.05636	0.19	0.073	1	UBE3B	0
0.00182129	-1.83326	0.079	0.24	1	CASP4LP	0
0.00183317	1.4702	0.111	0.033	1	CCDC125	0
0.00183811	0.99982	0.222	0.09	1	DVL2	0
0.00184893	0.723441	0.476	0.26	1	CMC2	0
0.00185782	1.2633	0.127	0.04	1	PAOX	0
0.00186722	0.706215	0.524	0.33	1	PRKDC	0
0.00187871	0.292428	0.905	0.817	1	JUNB	0
0.00188774	1.09007	0.206	0.082	1	D2HGDH	0
0.00190783	-0.750774	0.349	0.518	1	C9orf78	0
0.00190968	0.805757	0.397	0.213	1	LINC00649	0
0.00191094	0.621038	0.698	0.45	1	PPP2R1A	0
0.00192133	0.863064	0.238	0.099	1	AAMDC	0
0.00192463	0.951517	0.333	0.169	1	PRKCA	0
0.00192657	0.993968	0.222	0.092	1	LACTB	0
0.00193055	1.19659	0.111	0.033	1	PCOLCE	0
0.00193109	-1.78148	0.063	0.231	1	PZP	0
0.00194068	1.49987	0.143	0.05	1	NTHL1	0
0.00195091	0.599522	0.651	0.446	1	SERPINB1	0
0.00196013	0.835523	0.302	0.136	1	SCAF1	0
0.00197778	-1.33772	0.159	0.32	1	B4GALT1	0
0.00198648	0.938864	0.286	0.128	1	GSTM1	0
0.00198664	-0.802941	0.349	0.495	1	DDX18	0
0.00198681	0.983274	0.381	0.22	1	CDK4	0
0.00198776	0.698576	0.54	0.323	1	CHMP5	0
0.00199785	-0.346029	0.714	0.826	1	ATP6V1G1	0
0.00200815	-2.27733	0.032	0.184	1	A2M	0
0.00201073	0.717798	0.397	0.193	1	KAT2B	0
0.00201538	-2.16105	0.063	0.213	1	GAB3	0
0.00201735	0.840029	0.302	0.135	1	VMA21	0
0.00203799	0.6822	0.556	0.34	1	CIAO2A	0
0.00204868	1.2863	0.143	0.049	1	IRF2-DT	0
0.00205107	0.811951	0.349	0.17	1	CRIPT	0
0.00205205	0.96052	0.222	0.091	1	PHTF1	0
0.00205468	0.698689	0.381	0.184	1	RPUSD3	0
0.00207634	1.07313	0.254	0.112	1	ELK1	0
0.00208208	-2.03602	0.016	0.164	1	CCL4L2	0
0.00208784	-1.63369	0.063	0.236	1	LINC01145	0
0.00209521	-0.861178	0.349	0.468	1	RASA2	0
0.00209667	0.445531	0.873	0.654	1	H1-4	0
0.0020976	-1.8573	0.079	0.233	1	NBPF15	0
0.00209795	0.849177	0.175	0.063	1	NFKBIE	0
0.00210157	-1.09446	0.238	0.382	1	VPS36	0
0.00210318	1.28296	0.206	0.086	1	EIF2AK3	0
0.00212488	0.815024	0.444	0.247	1	TRPM7	0
0.00215506	-1.08318	0.238	0.382	1	TMEM109	0
0.00216533	0.957163	0.222	0.092	1	NUDCD1	0
0.00218783	1.26978	0.143	0.049	1	RYBP	0
0.00221083	-1.00764	0.206	0.392	1	ARHGEF18	0
0.00222411	-0.466656	0.54	0.629	1	ATM	0
0.00223038	-0.376726	0.667	0.768	1	UBXN1	0
0.00225225	-0.844105	0.317	0.466	1	PIAS1	0
0.00225771	0.738782	0.317	0.145	1	MICAL2	0
0.00228175	0.857956	0.333	0.164	1	ASB3	0
0.00231778	1.59503	0.095	0.026	1	INAFM1	0
0.00231915	0.911701	0.365	0.194	1	SAMD9L	0
0.00232363	0.628099	0.397	0.191	1	ELOF1	0
0.00233158	0.785612	0.397	0.216	1	PSMA4	0
0.00233362	1.00155	0.254	0.116	1	TMEM69	0
0.00235307	-1.66227	0.111	0.26	1	GALNT10	0
0.00236106	0.461999	0.746	0.566	1	COPE	0
0.00236251	1.19965	0.206	0.087	1	COPG2	0
0.00236267	0.732816	0.238	0.099	1	ZHX1	0
0.0023855	-0.724271	0.349	0.521	1	LINC00869	0
0.00238608	-1.59053	0.079	0.249	1	SATB1-AS1	0
0.00239523	3.61822	0.032	0.004	1	CAPN14	0
0.00239523	3.75748	0.032	0.004	1	TRIO	0
0.002401	1.17582	0.206	0.086	1	GMPPA	0
0.00240645	0.764619	0.429	0.229	1	VTI1B	0
0.0024095	-0.547934	0.508	0.626	1	NOSIP	0
0.00242497	0.915503	0.254	0.113	1	ZNF821	0
0.00243326	3.08107	0.048	0.008	1	LY6E-DT	0
0.00244204	2.33895	0.063	0.014	1	ZSWIM4	0
0.00244315	0.824413	0.302	0.142	1	CTDSPL2	0
0.00244495	3.19067	0.032	0.004	1	MMEL1	0
0.00244703	0.4722	0.794	0.627	1	H2AZ2	0
0.00247016	3.0732	0.032	0.004	1	SYCE2	0
0.00249068	0.902376	0.444	0.272	1	RGCC	0
0.00249561	2.86605	0.032	0.004	1	CCDC17	0
0.00249561	2.95705	0.032	0.004	1	CFAP92	0
0.00249561	3.02345	0.032	0.004	1	PKIB	0
0.00249561	2.61674	0.032	0.004	1	LINC03004	0
0.00249561	2.71553	0.032	0.004	1	KDM4D	0
0.00249561	3.00896	0.032	0.004	1	CDK3	0
0.00249561	2.9966	0.032	0.004	1	PINLYP	0
0.00249561	2.92481	0.032	0.004	1	BRSK1	0
0.00251381	2.31426	0.063	0.014	1	RDM1	0
0.00252154	-0.249906	0.857	0.958	1	IFITM2	0
0.00252255	-0.857712	0.286	0.439	1	STK38	0
0.0025284	2.18757	0.063	0.014	1	CIITA	0
0.00253338	0.818965	0.317	0.151	1	MFAP1	0
0.00254262	-0.280625	0.778	0.844	1	ZFAS1	0
0.00254881	0.896581	0.27	0.124	1	TRIM59	0
0.00254961	0.94616	0.317	0.164	1	ANKIB1	0
0.00255281	0.893352	0.286	0.135	1	SLC39A8	0
0.0025788	2.59094	0.048	0.008	1	CD9	0
0.0025788	2.65049	0.048	0.008	1	HSPA2	0
0.00258247	1.38474	0.159	0.059	1	RTP4	0
0.0025936	-3.4534	0	0.127	1	TRIQK	0
0.00259754	2.65607	0.048	0.008	1	FAM83D	0
0.00259754	2.64212	0.048	0.008	1	C21orf58	0
0.00260249	2.05448	0.063	0.014	1	TEX9	0
0.00260321	1.32101	0.095	0.026	1	PNISR-AS1	0
0.00260578	0.964745	0.238	0.103	1	PPME1	0
0.00261136	1.37066	0.127	0.042	1	LIMD1	0
0.00261197	0.780852	0.286	0.13	1	HTRA2	0
0.00261696	1.57778	0.111	0.034	1	RRN3P3	0
0.00262226	0.600491	0.365	0.168	1	ORAI3	0
0.00262781	1.18852	0.19	0.078	1	MRM3	0
0.00263226	-0.240298	0.81	0.874	1	SSR2	0
0.00263801	1.23736	0.175	0.069	1	TSPAN2	0
0.0026389	0.865137	0.317	0.152	1	LRRC41	0
0.0026494	1.19036	0.143	0.05	1	GGCX	0
[truncated: 9,533 more rows]

[truncated: 6 more sheets: 4E, 4F, S1A, S1B, S2A, S2B]
